# Supplementary material for: Non-synonymous mutations mapped to chromosome X associated with andrological and growth traits in beef cattle
Source: BMC Genomics. 2015 May 15;16(1):384. doi: 10.1186/s12864-015-1595-0 (PMC4432507; doi:10.1186/s12864-015-1595-0)
Supplement: Additional file 5: Table S5. — Animal genotypes for all markers. [file 12864_2015_1595_MOESM5_ESM.xlsx]

## Sheet: bull
Table S5: Bull genotypes for all markers.
Samples	PLAG1	TEKT4	LOC100190070097	CENPI	TAF7L	NXF2	CYLC1	TEX11_38	TEX11_696	AR	UXT	SPACA5
1	GC	AA	CC	GG	GG	TT	TT	GG	00	GG	CC	TT
2	CC	TA	CC	00	GG	TT	00	GG	00	GG	CC	CC
3	CC	AA	CC	GG	GG	TT	TT	GG	00	GG	CC	TT
4	CC	TT	CC	AA	GG	TT	00	GG	00	GG	CC	TT
5	GG	TA	CC	GG	GG	TT	TT	GG	00	GG	CC	TT
6	CC	00	CC	GG	GG	TT	TT	GG	00	GG	CC	CC
7	CC	TT	CC	GG	GG	TT	TT	00	00	GG	CC	CC
8	CC	TT	CC	AA	GG	TT	TT	GG	00	GG	CC	CC
9	GC	TT	00	GG	GG	TT	00	GG	00	GG	00	00
10	CC	TT	CC	GG	GG	00	TT	GG	00	GG	CC	TT
11	GC	TT	CC	GG	GG	TT	AA	AA	00	GG	CC	CC
12	GC	TA	CC	GG	GG	TT	TT	GG	00	GG	CC	TT
13	CC	TA	CC	GG	GG	TT	TT	GG	00	GG	CC	CC
14	GC	AA	GG	AA	AA	CC	TT	GG	00	GG	CC	CC
15	GC	AA	CC	GG	GG	TT	TT	GG	00	GG	CC	CC
16	GC	TT	GG	AA	GG	TT	TT	00	00	GG	CC	CC
17	GC	TA	GG	AA	AA	CC	00	GG	00	GG	CC	TT
18	GC	TA	CC	GG	GG	TT	TT	GG	00	GG	CC	CC
19	GG	TA	GG	AA	AA	00	TT	00	00	GG	CC	00
20	CC	AA	00	AA	AA	CC	AA	00	00	GG	CC	CC
21	CC	TA	CC	GG	GG	TT	AA	AA	AA	AA	CC	CC
22	CC	TA	CC	GG	GG	TT	TT	AA	AA	AA	CC	CC
23	GC	TT	CC	GG	GG	TT	TT	AA	AA	AA	CC	CC
24	CC	TA	CC	GG	GG	TT	TT	AA	AA	AA	CC	CC
25	CC	TA	CC	GG	GG	TT	TT	AA	AA	GG	TT	CC
26	GC	TA	CC	GG	GG	TT	TT	AA	AA	AA	CC	CC
27	CC	TT	CC	GG	GG	TT	TT	AA	AA	AA	CC	CC
28	CC	TA	CC	GG	GG	TT	TT	AA	AA	AA	CC	CC
29	GC	TA	GG	AA	AA	CC	TT	AA	AA	AA	CC	CC
30	GG	TT	GG	AA	AA	CC	AA	AA	AA	GG	CC	CC
31	GG	TT	CC	GG	GG	TT	AA	AA	AA	AA	TT	CC
32	GC	AA	CC	AA	GG	TT	TT	AA	AA	AA	CC	CC
33	GC	TA	CC	GG	GG	TT	TT	AA	AA	GG	CC	CC
34	GG	TA	CC	GG	GG	TT	TT	AA	AA	AA	CC	CC
35	GC	TT	CC	GG	GG	TT	AA	AA	AA	GG	CC	CC
36	GG	TA	CC	GG	GG	TT	TT	AA	AA	GG	CC	CC
37	GC	AA	GG	AA	AA	CC	AA	AA	AA	GG	CC	CC
38	CC	AA	CC	GG	GG	TT	AA	AA	AA	00	CC	CC
39	CC	TT	CC	GG	GG	TT	TT	AA	AA	AA	TT	CC
40	CC	TT	GG	AA	AA	CC	TT	AA	AA	GG	CC	CC
41	CC	TT	CC	GG	GG	TT	AA	AA	AA	GG	CC	CC
42	GC	TT	GG	AA	AA	TT	AA	AA	AA	AA	CC	00
43	GC	TT	CC	GG	GG	TT	TT	AA	AA	AA	CC	CC
44	GG	AA	CC	GG	GG	TT	AA	AA	AA	GG	CC	CC
45	CC	TA	CC	GG	GG	TT	AA	AA	AA	GG	CC	CC
46	GG	TA	CC	GG	GG	TT	AA	AA	AA	GG	CC	CC
47	GG	TT	CC	GG	GG	TT	AA	AA	AA	AA	CC	CC
48	GC	TA	CC	GG	GG	TT	TT	AA	AA	AA	CC	CC
49	CC	TA	GG	AA	AA	CC	TT	AA	AA	AA	TT	TT
50	CC	TA	GG	AA	AA	CC	AA	AA	AA	GG	CC	CC
51	CC	TA	GG	AA	AA	CC	TT	AA	AA	GG	CC	CC
52	GC	TA	GG	AA	AA	TT	TT	AA	AA	GG	TT	CC
53	GC	AA	CC	GG	GG	TT	TT	AA	AA	GG	CC	CC
54	GG	TA	GG	AA	AA	TT	AA	AA	AA	AA	CC	CC
55	GC	TT	CC	GG	GG	TT	TT	AA	AA	GG	CC	CC
56	GG	TA	GG	AA	AA	CC	TT	AA	AA	AA	CC	CC
57	CC	TT	GG	AA	AA	TT	AA	AA	AA	GG	CC	CC
58	GC	TT	GG	AA	AA	CC	AA	AA	AA	GG	CC	CC
59	GC	TT	GG	AA	AA	TT	TT	AA	AA	AA	CC	CC
60	CC	TA	CC	GG	GG	TT	TT	AA	AA	GG	CC	TT
61	CC	TA	CC	GG	GG	TT	TT	AA	AA	GG	CC	CC
62	CC	TA	CC	AA	GG	TT	TT	AA	AA	AA	CC	CC
63	GC	AA	GG	AA	AA	TT	TT	AA	AA	AA	TT	CC
64	CC	TT	CC	GG	GG	TT	AA	AA	AA	GG	CC	CC
65	GG	TT	GG	AA	AA	TT	AA	AA	AA	GG	CC	CC
66	GG	TT	GG	AA	AA	CC	TT	AA	AA	AA	CC	CC
67	GC	TA	GG	AA	AA	CC	AA	AA	AA	GG	CC	CC
68	CC	TT	CC	GG	GG	TT	00	AA	AA	AA	CC	CC
69	CC	TA	CC	GG	GG	TT	TT	AA	AA	GG	CC	CC
70	CC	AA	CC	GG	GG	TT	AA	AA	AA	GG	CC	CC
71	CC	TA	CC	GG	GG	TT	TT	AA	AA	GG	CC	CC
72	GG	TA	GG	AA	AA	TT	AA	AA	AA	GG	CC	CC
73	CC	TT	CC	GG	GG	TT	AA	AA	AA	GG	CC	CC
74	GC	TT	CC	GG	GG	TT	TT	AA	AA	AA	CC	CC
75	CC	TA	GG	AA	AA	CC	AA	AA	AA	GG	TT	CC
76	CC	TA	GG	AA	AA	CC	AA	AA	AA	GG	CC	CC
77	GC	TA	CC	GG	GG	TT	AA	AA	AA	GG	CC	CC
78	GC	AA	GG	AA	AA	CC	AA	AA	AA	GG	TT	CC
79	CC	TT	CC	AA	AA	TT	TT	AA	AA	AA	CC	CC
80	CC	TT	CC	GG	GG	TT	AA	AA	AA	GG	CC	CC
81	GC	TT	CC	GG	GG	TT	TT	AA	AA	AA	CC	CC
82	GC	TT	CC	GG	GG	TT	TT	AA	AA	AA	CC	CC
83	CC	TA	CC	GG	GG	TT	TT	AA	AA	GG	CC	CC
84	CC	AA	CC	GG	GG	TT	AA	AA	AA	AA	CC	CC
85	GC	TT	CC	GG	GG	TT	AA	AA	AA	GG	CC	CC
86	GC	AA	CC	GG	GG	TT	00	AA	AA	AA	TT	CC
87	CC	TA	CC	GG	GG	TT	TT	AA	AA	GG	CC	CC
88	CC	TT	CC	GG	GG	TT	TT	AA	AA	AA	CC	CC
89	GC	TA	CC	GG	GG	TT	AA	AA	AA	AA	CC	CC
90	CC	TT	GG	AA	AA	CC	TT	AA	AA	AA	CC	CC
91	GC	TA	GG	AA	AA	CC	AA	AA	AA	GG	CC	CC
92	GG	TA	GG	AA	AA	TT	TT	AA	AA	AA	CC	CC
93	CC	AA	CC	GG	GG	TT	TT	AA	AA	GG	CC	CC
94	GG	TT	GG	AA	AA	TT	AA	AA	AA	GG	CC	CC
95	GG	TA	GG	AA	AA	TT	AA	AA	AA	AA	CC	CC
96	GC	AA	GG	GG	GG	TT	AA	AA	AA	GG	CC	CC
97	GC	TT	GG	AA	AA	CC	TT	AA	AA	AA	TT	CC
98	GG	TA	CC	GG	GG	TT	TT	AA	AA	AA	CC	CC
99	CC	TT	CC	GG	GG	TT	TT	AA	AA	GG	CC	CC
100	GC	TT	CC	GG	GG	TT	TT	AA	AA	GG	CC	CC
101	GC	TT	GG	AA	AA	TT	AA	AA	AA	AA	TT	CC
102	CC	TT	GG	AA	AA	CC	AA	AA	AA	AA	TT	CC
103	GG	TA	CC	GG	GG	TT	AA	AA	AA	AA	CC	CC
104	GG	TT	GG	AA	AA	TT	AA	AA	AA	GG	CC	CC
105	GC	TT	CC	GG	GG	TT	AA	AA	AA	GG	CC	CC
106	CC	TT	CC	GG	GG	CC	AA	AA	AA	AA	TT	CC
107	CC	TA	CC	GG	GG	TT	TT	AA	AA	AA	CC	CC
108	CC	TT	CC	GG	GG	00	TT	AA	AA	GG	CC	CC
109	CC	TA	CC	GG	GG	TT	TT	AA	AA	GG	CC	CC
110	GC	AA	GG	AA	AA	CC	AA	AA	AA	GG	CC	CC
111	GC	TT	CC	AA	AA	TT	TT	AA	AA	AA	CC	CC
112	GC	TA	CC	GG	GG	TT	TT	AA	AA	GG	CC	CC
113	GC	AA	CC	GG	GG	TT	AA	AA	AA	GG	CC	CC
114	CC	TA	GG	AA	AA	CC	TT	AA	AA	AA	TT	CC
115	CC	TT	GG	AA	AA	TT	AA	AA	AA	GG	CC	CC
116	CC	TT	GG	AA	AA	TT	AA	AA	AA	AA	TT	CC
117	CC	TA	CC	GG	GG	00	TT	AA	AA	GG	CC	CC
118	CC	TT	CC	GG	GG	TT	AA	AA	AA	AA	CC	CC
119	GC	AA	GG	AA	AA	CC	AA	AA	AA	GG	CC	CC
120	CC	TA	CC	GG	GG	TT	AA	AA	AA	AA	CC	CC
121	CC	TT	GG	AA	AA	CC	AA	AA	AA	AA	TT	CC
122	CC	TA	GG	AA	AA	TT	AA	AA	AA	GG	CC	CC
123	CC	TA	CC	GG	GG	TT	AA	AA	AA	GG	CC	CC
124	GC	TT	CC	GG	GG	TT	AA	AA	AA	GG	CC	CC
125	CC	TT	GG	AA	AA	CC	TT	AA	AA	AA	CC	CC
126	GC	TA	CC	GG	GG	TT	TT	AA	AA	AA	CC	CC
127	GC	TA	GG	AA	AA	TT	AA	AA	AA	AA	CC	CC
128	CC	TT	GG	00	AA	CC	TT	AA	AA	AA	TT	CC
129	GC	TT	CC	GG	GG	00	AA	AA	AA	AA	TT	CC
130	GG	AA	GG	AA	AA	CC	AA	AA	AA	GG	CC	CC
131	GC	TT	GG	AA	AA	TT	AA	AA	AA	AA	TT	CC
132	CC	TT	CC	GG	GG	TT	TT	AA	AA	AA	CC	CC
133	CC	TT	CC	GG	GG	TT	TT	AA	AA	AA	CC	CC
134	GC	TA	00	GG	GG	TT	TT	AA	AA	GG	CC	CC
135	CC	TA	CC	GG	GG	TT	AA	AA	AA	GG	CC	CC
136	GC	TA	CC	GG	GG	TT	TT	AA	AA	AA	TT	CC
137	GC	TA	GG	AA	AA	CC	AA	AA	AA	AA	TT	CC
138	GG	TT	GG	AA	AA	TT	AA	AA	AA	GG	CC	CC
139	GC	TA	CC	AA	GG	TT	TT	AA	AA	GG	TT	CC
140	GC	TT	CC	GG	GG	TT	AA	AA	AA	GG	CC	CC
141	CC	TA	CC	GG	GG	TT	AA	AA	AA	GG	CC	CC
142	CC	AA	GG	AA	AA	TT	AA	AA	AA	GG	CC	CC
143	GC	TA	GG	AA	AA	CC	AA	AA	AA	AA	TT	CC
144	GC	TA	CC	GG	GG	TT	TT	AA	AA	AA	CC	CC
145	GC	TT	CC	AA	GG	TT	TT	AA	AA	GG	CC	CC
146	CC	TA	GG	AA	AA	CC	AA	00	AA	AA	TT	00
147	GC	TA	GG	AA	AA	CC	TT	AA	AA	GG	TT	CC
148	GC	AA	GG	AA	AA	CC	AA	AA	AA	AA	TT	CC
149	GG	TA	CC	GG	GG	TT	00	AA	AA	AA	CC	CC
150	GG	TA	CC	GG	GG	TT	TT	AA	AA	AA	CC	CC
151	GC	TT	00	GG	GG	TT	TT	AA	AA	GG	00	CC
152	GC	TT	GG	AA	AA	TT	AA	AA	AA	GG	CC	CC
153	GC	TA	GG	AA	AA	TT	TT	AA	AA	AA	TT	CC
154	CC	TT	GG	AA	AA	TT	AA	AA	AA	GG	CC	CC
155	CC	TT	GG	AA	AA	CC	TT	AA	AA	AA	TT	CC
156	GC	TA	GG	AA	AA	TT	AA	AA	AA	GG	CC	CC
157	GC	TT	CC	GG	GG	TT	TT	AA	AA	GG	CC	CC
158	GC	TA	CC	GG	GG	TT	TT	AA	AA	AA	CC	CC
159	CC	AA	GG	AA	AA	TT	AA	AA	AA	GG	CC	CC
160	GC	TA	GG	AA	AA	CC	AA	AA	AA	GG	CC	CC
161	GC	TA	GG	GG	AA	CC	AA	AA	AA	GG	CC	CC
162	CC	TT	CC	GG	GG	TT	TT	AA	AA	AA	CC	CC
163	CC	TA	GG	AA	AA	TT	TT	AA	AA	AA	CC	CC
164	GC	TA	CC	GG	GG	TT	AA	AA	AA	AA	CC	CC
165	GC	TA	CC	AA	AA	TT	00	AA	AA	AA	CC	CC
166	CC	TA	GG	AA	AA	TT	AA	AA	AA	GG	CC	CC
167	CC	TT	CC	GG	GG	TT	TT	AA	AA	AA	CC	CC
168	GC	TT	GG	AA	AA	CC	AA	AA	AA	GG	CC	CC
169	GC	TT	GG	AA	AA	TT	AA	00	AA	GG	CC	00
170	GG	TA	GG	00	AA	CC	00	AA	AA	AA	CC	CC
171	CC	AA	CC	GG	GG	TT	AA	AA	AA	GG	CC	TT
172	GC	TA	GG	AA	AA	CC	AA	AA	AA	GG	TT	CC
173	GG	TA	GG	AA	AA	CC	AA	AA	AA	GG	CC	CC
174	CC	TA	CC	GG	GG	TT	AA	AA	AA	AA	CC	CC
175	GC	TA	GG	AA	AA	CC	TT	AA	AA	AA	CC	CC
176	GC	TA	GG	AA	AA	TT	AA	AA	AA	GG	CC	CC
177	GC	00	CC	GG	GG	TT	TT	AA	AA	00	00	CC
178	GC	TA	CC	GG	GG	TT	AA	AA	AA	GG	CC	CC
179	GC	TA	GG	AA	AA	CC	TT	AA	AA	GG	TT	CC
180	CC	TA	GG	AA	AA	TT	TT	AA	AA	AA	CC	CC
181	CC	TA	GG	AA	AA	CC	AA	AA	AA	GG	CC	CC
182	GC	TA	GG	AA	AA	CC	AA	AA	AA	AA	TT	CC
183	CC	TA	GG	AA	AA	CC	AA	AA	AA	GG	CC	CC
184	CC	TT	GG	AA	AA	CC	AA	AA	AA	GG	CC	CC
185	GC	TA	GG	AA	AA	TT	AA	AA	AA	GG	CC	CC
186	GC	TA	GG	AA	AA	CC	TT	AA	AA	AA	TT	CC
187	GC	TA	CC	GG	00	TT	TT	AA	AA	AA	TT	CC
188	GC	TA	GG	AA	AA	TT	AA	AA	AA	AA	TT	CC
189	GC	TA	GG	AA	AA	CC	AA	AA	AA	GG	TT	CC
190	GC	TA	GG	00	AA	CC	TT	AA	AA	GG	TT	CC
191	CC	AA	GG	AA	AA	CC	TT	AA	AA	GG	TT	CC
192	GC	TA	CC	GG	GG	TT	TT	AA	AA	GG	CC	CC
193	CC	TT	GG	AA	AA	TT	AA	AA	AA	AA	CC	CC
194	GC	TA	CC	GG	GG	TT	TT	AA	AA	AA	CC	CC
195	CC	AA	GG	AA	AA	TT	AA	AA	AA	GG	CC	CC
196	GC	AA	GG	AA	AA	TT	AA	AA	AA	GG	00	CC
197	GC	TA	GG	AA	AA	TT	TT	AA	AA	AA	CC	CC
198	GC	TA	GG	AA	AA	CC	00	AA	AA	AA	CC	CC
199	GC	TA	GG	AA	AA	CC	TT	AA	AA	AA	TT	CC
200	CC	TA	GG	AA	AA	CC	AA	AA	AA	AA	CC	CC
201	GG	TA	GG	AA	AA	CC	AA	AA	AA	GG	TT	CC
202	GC	TA	GG	AA	AA	TT	TT	AA	AA	AA	TT	CC
203	CC	TA	CC	GG	GG	TT	TT	AA	AA	AA	CC	CC
204	GC	TA	GG	AA	AA	TT	AA	AA	AA	AA	CC	CC
205	GC	TA	GG	AA	AA	TT	AA	AA	AA	AA	CC	CC
206	CC	TA	GG	AA	AA	CC	AA	AA	AA	AA	CC	CC
207	CC	TA	GG	AA	AA	CC	AA	AA	AA	GG	TT	CC
208	CC	TA	GG	AA	AA	CC	AA	AA	AA	GG	CC	CC
209	CC	TT	GG	AA	AA	CC	TT	AA	AA	AA	00	CC
210	CC	TA	GG	AA	AA	TT	AA	AA	AA	AA	TT	CC
211	GC	TT	GG	AA	AA	TT	AA	AA	AA	AA	CC	CC
212	GC	TA	GG	AA	AA	CC	AA	AA	AA	AA	TT	CC
213	GC	AA	GG	AA	AA	TT	AA	AA	AA	AA	CC	CC
214	CC	TT	GG	AA	AA	CC	TT	AA	AA	GG	CC	CC
215	CC	AA	GG	AA	AA	CC	AA	AA	AA	GG	CC	CC
216	GG	AA	CC	AA	GG	TT	AA	AA	AA	AA	TT	CC
217	GC	AA	GG	AA	AA	CC	TT	AA	AA	AA	TT	CC
218	CC	AA	GG	AA	AA	CC	AA	AA	AA	GG	TT	CC
219	CC	AA	GG	AA	AA	CC	TT	AA	AA	AA	TT	CC
220	GC	TA	GG	AA	AA	CC	AA	AA	AA	AA	TT	CC
221	CC	AA	GG	AA	AA	CC	TT	AA	AA	AA	TT	CC
222	CC	AA	GG	AA	AA	CC	TT	AA	AA	GG	TT	CC
223	GC	TA	GG	AA	AA	CC	AA	AA	AA	GG	TT	CC
224	GC	TA	GG	AA	AA	TT	AA	AA	AA	GG	CC	CC
225	CC	AA	GG	AA	AA	TT	AA	AA	AA	AA	TT	CC
226	GC	TA	GG	00	AA	CC	TT	AA	AA	GG	TT	CC
227	GC	AA	GG	AA	AA	CC	AA	AA	AA	AA	TT	CC
228	CC	AA	GG	AA	AA	TT	TT	AA	AA	AA	CC	CC
229	GC	TA	GG	AA	AA	CC	TT	AA	AA	AA	CC	CC
230	GC	TA	GG	AA	AA	TT	TT	AA	AA	AA	CC	CC
231	CC	AA	GG	AA	AA	TT	AA	AA	AA	AA	CC	CC
232	GC	TA	GG	AA	AA	TT	AA	AA	AA	AA	TT	CC
233	CC	AA	GG	AA	AA	CC	TT	AA	AA	AA	CC	CC
234	GC	TT	CC	AA	AA	CC	TT	AA	AA	AA	CC	CC
235	GC	AA	GG	00	AA	CC	TT	AA	AA	AA	TT	CC
236	CC	AA	GG	AA	AA	TT	TT	AA	AA	GG	CC	CC
237	CC	TA	GG	AA	AA	CC	AA	AA	AA	GG	CC	CC
238	CC	AA	GG	AA	AA	CC	AA	AA	AA	GG	CC	CC
239	CC	AA	GG	AA	AA	TT	TT	AA	AA	GG	CC	CC
240	CC	AA	GG	AA	AA	CC	AA	AA	AA	AA	CC	CC
241	CC	AA	GG	00	AA	CC	TT	AA	AA	AA	TT	CC
242	GC	AA	GG	AA	AA	CC	AA	AA	AA	GG	CC	CC
243	GC	TA	GG	AA	AA	TT	AA	AA	AA	GG	CC	CC
244	GC	AA	GG	AA	AA	TT	AA	AA	AA	GG	CC	CC
245	CC	TA	GG	AA	AA	TT	AA	AA	AA	GG	CC	CC
246	CC	TA	GG	AA	AA	CC	AA	AA	AA	GG	TT	CC
247	GC	AA	GG	AA	AA	TT	AA	AA	AA	AA	TT	CC
248	GC	TA	GG	AA	AA	TT	AA	AA	AA	AA	TT	CC
249	CC	AA	GG	AA	AA	CC	AA	AA	AA	AA	TT	CC
250	GC	TA	GG	AA	AA	CC	TT	AA	AA	AA	TT	CC
251	GC	TA	GG	AA	AA	TT	AA	AA	AA	GG	CC	CC
252	GC	TA	CC	GG	GG	TT	AA	AA	AA	AA	TT	CC
253	GC	AA	GG	AA	AA	CC	TT	AA	AA	GG	TT	CC
254	GG	TA	GG	AA	AA	CC	AA	AA	AA	AA	TT	CC
255	GC	TT	CC	GG	GG	TT	AA	AA	AA	AA	CC	CC
256	GC	AA	GG	AA	AA	TT	TT	AA	AA	AA	TT	CC
257	GC	TA	GG	AA	AA	TT	TT	AA	AA	AA	CC	CC
258	CC	AA	GG	AA	AA	CC	AA	AA	AA	GG	CC	CC
259	GC	TA	GG	AA	AA	CC	TT	AA	AA	GG	CC	CC
260	CC	AA	GG	AA	AA	CC	TT	AA	AA	GG	TT	CC
261	CC	TA	GG	AA	AA	CC	AA	AA	AA	AA	TT	CC
262	00	AA	GG	AA	AA	TT	AA	AA	AA	GG	TT	CC
263	CC	AA	GG	AA	AA	CC	AA	AA	AA	GG	CC	CC
264	GC	AA	GG	AA	AA	CC	TT	AA	AA	GG	TT	CC
265	CC	AA	GG	AA	AA	CC	AA	AA	AA	GG	CC	CC
266	GC	AA	GG	AA	AA	CC	AA	AA	AA	AA	TT	CC
267	CC	AA	GG	AA	AA	TT	00	AA	AA	GG	CC	CC
268	CC	TA	CC	GG	GG	TT	TT	AA	AA	AA	CC	CC
269	CC	TA	GG	AA	AA	CC	AA	AA	AA	GG	CC	CC
270	CC	00	GG	AA	AA	CC	TT	AA	AA	00	00	CC
271	GC	AA	GG	AA	AA	CC	AA	AA	AA	AA	CC	CC
272	CC	TA	GG	AA	AA	CC	AA	AA	AA	AA	TT	CC
273	CC	AA	CC	GG	GG	TT	TT	AA	AA	AA	CC	CC
274	GG	AA	GG	AA	AA	CC	AA	AA	AA	GG	CC	CC
275	CC	TA	GG	AA	00	CC	AA	AA	AA	GG	CC	CC
276	CC	AA	GG	AA	AA	CC	AA	AA	AA	GG	TT	CC
277	CC	AA	GG	AA	AA	CC	AA	AA	AA	AA	CC	CC
278	CC	AA	GG	AA	AA	CC	TT	AA	AA	AA	CC	CC
279	CC	AA	GG	AA	AA	TT	AA	AA	AA	AA	TT	CC
280	GC	AA	GG	AA	AA	CC	AA	AA	AA	AA	CC	CC
281	CC	AA	GG	AA	AA	TT	TT	AA	AA	AA	TT	CC
282	GC	TA	GG	AA	AA	TT	TT	AA	AA	AA	TT	CC
283	GC	AA	CC	GG	GG	TT	TT	AA	AA	AA	TT	CC
284	GC	AA	CC	AA	AA	CC	AA	AA	AA	GG	CC	TT
285	GG	TT	CC	GG	GG	TT	TT	AA	AA	AA	TT	CC
286	GC	AA	GG	AA	AA	CC	AA	AA	AA	AA	TT	CC
287	GG	AA	GG	AA	AA	TT	TT	AA	AA	GG	CC	CC
288	CC	TA	GG	AA	AA	TT	TT	AA	AA	AA	CC	CC
289	GC	AA	GG	AA	AA	CC	TT	AA	AA	GG	CC	CC
290	CC	AA	CC	GG	GG	TT	TT	AA	AA	AA	TT	CC
291	GG	TA	GG	AA	AA	CC	TT	AA	AA	GG	TT	CC
292	GC	TA	GG	AA	AA	00	AA	AA	AA	GG	CC	CC
293	GC	AA	GG	AA	AA	TT	AA	AA	AA	AA	CC	CC
294	CC	TA	GG	AA	AA	TT	AA	AA	AA	AA	CC	CC
295	GG	TA	GG	AA	AA	TT	AA	AA	AA	GG	CC	CC
296	GC	TA	GG	AA	AA	CC	TT	AA	AA	AA	CC	CC
297	GC	AA	GG	AA	AA	CC	AA	AA	AA	GG	TT	CC
298	CC	AA	GG	AA	AA	TT	TT	AA	AA	GG	CC	CC
299	GC	TA	GG	AA	AA	CC	TT	AA	AA	AA	CC	CC
300	GC	AA	GG	AA	AA	TT	TT	AA	AA	AA	TT	CC
301	CC	AA	GG	AA	AA	CC	TT	AA	AA	GG	CC	CC
302	GC	AA	GG	AA	AA	CC	TT	AA	AA	AA	CC	CC
303	GC	TA	GG	AA	AA	CC	TT	AA	AA	AA	CC	CC
304	CC	TA	GG	AA	AA	TT	TT	AA	AA	AA	CC	CC
305	CC	AA	GG	AA	AA	CC	AA	AA	AA	GG	CC	CC
306	GG	AA	GG	AA	AA	CC	TT	AA	AA	AA	CC	CC
307	GC	AA	GG	AA	AA	CC	TT	AA	AA	GG	CC	CC
308	GC	AA	GG	AA	AA	TT	AA	AA	AA	AA	TT	CC
309	GC	TA	GG	00	AA	CC	TT	AA	AA	GG	CC	CC
310	GC	AA	GG	AA	AA	CC	TT	AA	AA	GG	CC	CC
311	GC	AA	GG	AA	AA	TT	AA	AA	AA	GG	CC	CC
312	GG	AA	GG	AA	AA	CC	AA	AA	AA	AA	TT	CC
313	CC	AA	GG	AA	AA	CC	TT	AA	AA	AA	CC	CC
314	GC	TA	GG	AA	AA	CC	AA	AA	AA	AA	CC	CC
315	GC	TA	GG	AA	AA	TT	AA	AA	AA	GG	TT	CC
316	GC	AA	GG	AA	AA	CC	AA	AA	AA	GG	TT	CC
317	CC	AA	GG	AA	AA	TT	AA	AA	AA	AA	CC	CC
318	GC	TA	GG	AA	AA	CC	AA	AA	AA	GG	CC	CC
319	GC	AA	CC	GG	GG	TT	AA	AA	AA	GG	CC	CC
320	CC	AA	GG	AA	AA	TT	AA	00	AA	AA	TT	CC
321	CC	TA	GG	AA	AA	CC	TT	AA	AA	AA	TT	CC
322	GC	AA	GG	00	AA	CC	AA	AA	AA	AA	TT	CC
323	GC	AA	GG	AA	AA	CC	TT	AA	AA	AA	TT	CC
324	GC	AA	GG	AA	AA	CC	TT	AA	AA	GG	CC	CC
325	GC	AA	GG	AA	AA	CC	TT	AA	AA	AA	CC	CC
326	GC	AA	GG	AA	AA	CC	AA	AA	AA	AA	TT	CC
327	CC	AA	GG	AA	AA	CC	TT	AA	AA	GG	TT	CC
328	GG	AA	GG	00	AA	CC	TT	AA	AA	AA	TT	CC
329	CC	AA	GG	AA	AA	CC	AA	AA	AA	AA	TT	CC
330	GC	AA	GG	AA	AA	00	00	AA	AA	GG	00	CC
331	GG	TA	CC	GG	GG	TT	00	AA	AA	GG	00	CC
332	GG	TA	GG	AA	AA	CC	AA	AA	AA	AA	TT	CC
333	CC	00	00	AA	AA	TT	TT	AA	AA	AA	TT	CC
334	GC	TA	GG	AA	AA	TT	TT	AA	AA	GG	TT	CC
335	CC	AA	GG	AA	AA	CC	AA	AA	AA	GG	TT	CC
336	GG	TA	GG	AA	AA	CC	AA	AA	AA	GG	CC	CC
337	CC	TA	CC	GG	GG	TT	TT	GG	GG	GG	CC	TT
338	CC	TT	00	GG	GG	TT	TT	GG	GG	GG	CC	CC
339	CC	TT	CC	GG	GG	TT	TT	GG	GG	GG	CC	CC
340	CC	TA	CC	GG	GG	TT	TT	GG	GG	GG	CC	CC
341	CC	TT	CC	GG	GG	TT	TT	GG	GG	GG	CC	CC
342	GC	AA	CC	GG	GG	TT	TT	GG	GG	GG	CC	CC
343	CC	TA	CC	GG	GG	TT	TT	GG	GG	GG	CC	CC
344	CC	TT	CC	AA	GG	TT	TT	GG	GG	GG	CC	CC
345	CC	TT	CC	GG	00	TT	TT	GG	GG	GG	CC	CC
346	00	TA	CC	GG	GG	TT	TT	GG	GG	GG	CC	CC
347	CC	TA	GG	AA	AA	CC	TT	GG	GG	GG	CC	CC
348	CC	AA	CC	GG	GG	TT	TT	GG	GG	GG	CC	CC
349	CC	TT	GG	AA	AA	CC	AA	GG	GG	GG	CC	TT
350	CC	TT	00	GG	GG	TT	TT	GG	GG	GG	CC	CC
351	CC	TA	CC	GG	GG	TT	TT	GG	GG	AA	CC	TT
352	CC	TT	CC	GG	GG	TT	TT	GG	GG	GG	CC	CC
353	GC	TT	CC	AA	GG	TT	TT	GG	GG	GG	CC	CC
354	CC	TA	CC	AA	GG	TT	TT	GG	GG	GG	CC	CC
355	CC	TT	CC	GG	GG	TT	TT	GG	GG	GG	CC	CC
356	GC	TA	CC	GG	GG	TT	TT	GG	GG	GG	CC	TT
357	CC	TA	CC	GG	00	TT	TT	GG	GG	GG	CC	CC
358	GC	TT	CC	GG	GG	TT	TT	GG	GG	GG	CC	CC
359	GC	TA	GG	AA	AA	TT	TT	GG	GG	GG	CC	CC
360	CC	TT	CC	GG	GG	TT	TT	GG	GG	AA	CC	TT
361	CC	TT	CC	GG	GG	TT	TT	GG	GG	AA	CC	CC
362	CC	AA	CC	GG	GG	TT	TT	GG	GG	GG	CC	CC
363	GC	TT	CC	GG	GG	TT	TT	GG	GG	GG	CC	CC
364	GC	TT	CC	GG	GG	TT	TT	GG	GG	GG	CC	CC
365	CC	AA	CC	GG	GG	TT	TT	GG	GG	GG	CC	TT
366	CC	TT	CC	GG	GG	TT	TT	GG	GG	AA	CC	TT
367	GC	TA	CC	GG	GG	TT	TT	GG	GG	GG	CC	CC
368	GC	TT	CC	GG	GG	TT	TT	GG	GG	GG	CC	CC
369	GC	TA	CC	GG	GG	TT	TT	GG	GG	GG	CC	CC
370	CC	AA	CC	GG	GG	TT	TT	GG	GG	GG	CC	CC
371	GC	TA	CC	GG	GG	TT	TT	GG	GG	GG	CC	CC
372	GC	TA	CC	GG	GG	TT	TT	GG	GG	GG	CC	CC
373	GG	AA	CC	GG	GG	TT	TT	GG	GG	GG	CC	CC
374	GC	TT	CC	GG	GG	TT	TT	GG	GG	GG	CC	TT
375	GC	TA	CC	GG	GG	TT	TT	GG	GG	GG	CC	CC
376	GC	TT	CC	AA	GG	TT	TT	GG	GG	AA	CC	CC
377	CC	TT	CC	GG	GG	TT	TT	GG	GG	GG	CC	CC
378	CC	TA	CC	GG	GG	TT	TT	GG	GG	GG	CC	CC
379	GC	AA	CC	GG	GG	TT	TT	GG	GG	GG	CC	CC
380	GG	TA	00	GG	GG	TT	TT	GG	GG	GG	CC	CC
381	CC	TT	CC	GG	GG	TT	TT	GG	GG	GG	CC	CC
382	CC	TT	CC	AA	GG	TT	TT	GG	GG	GG	CC	CC
383	CC	TA	CC	GG	GG	TT	TT	GG	GG	GG	CC	CC
384	GC	TA	CC	GG	GG	TT	TT	GG	GG	GG	CC	CC
385	CC	TT	CC	GG	GG	TT	TT	GG	GG	GG	CC	CC
386	GC	TA	CC	GG	GG	TT	TT	GG	GG	GG	CC	TT
387	GC	TA	CC	GG	GG	TT	TT	GG	GG	GG	CC	CC
388	CC	TT	CC	GG	GG	TT	TT	GG	GG	GG	CC	CC
389	GG	TT	CC	GG	GG	TT	TT	GG	GG	GG	CC	TT
390	CC	TT	CC	GG	GG	TT	TT	GG	GG	GG	CC	CC
391	CC	TT	CC	GG	GG	TT	TT	GG	GG	GG	CC	CC
392	GC	TA	CC	GG	GG	TT	TT	GG	GG	GG	CC	CC
393	GC	TT	CC	GG	GG	TT	TT	00	GG	GG	CC	CC
394	CC	AA	CC	GG	GG	TT	TT	GG	GG	GG	CC	CC
395	GC	TA	CC	GG	GG	TT	TT	GG	GG	GG	CC	CC
396	GC	TT	00	GG	GG	TT	TT	00	GG	GG	CC	TT
397	CC	TT	CC	GG	GG	TT	TT	GG	GG	GG	CC	CC
398	GC	TT	CC	GG	GG	TT	TT	GG	GG	GG	CC	CC
399	CC	AA	CC	GG	GG	TT	TT	GG	GG	GG	CC	TT
400	GG	TA	CC	GG	GG	TT	TT	GG	GG	AA	CC	TT
401	CC	TT	GG	AA	AA	CC	TT	GG	GG	GG	CC	TT
402	GC	TA	CC	GG	GG	TT	TT	GG	GG	GG	CC	CC
403	CC	TA	CC	GG	GG	TT	TT	GG	GG	00	CC	CC
404	GC	TT	00	GG	GG	TT	TT	GG	GG	GG	CC	CC
405	GG	TT	CC	GG	GG	TT	TT	GG	GG	GG	CC	CC
406	GC	AA	CC	GG	GG	TT	TT	GG	GG	GG	CC	CC
407	GC	TT	CC	GG	GG	TT	TT	GG	GG	GG	CC	CC
408	CC	TA	CC	GG	GG	TT	00	GG	GG	GG	CC	TT
409	GC	TA	CC	GG	GG	TT	TT	GG	GG	GG	CC	CC
410	CC	TA	CC	GG	GG	TT	TT	GG	GG	GG	CC	CC
411	GC	TA	GG	AA	AA	CC	TT	GG	GG	GG	CC	CC
412	CC	TT	CC	GG	GG	TT	TT	GG	GG	GG	CC	CC
413	GC	TA	GG	AA	AA	CC	TT	GG	GG	GG	CC	TT
414	GC	TA	CC	GG	GG	TT	TT	00	GG	GG	CC	CC
415	CC	TA	CC	GG	GG	TT	TT	GG	GG	GG	CC	CC
416	GG	TT	CC	GG	GG	TT	TT	GG	GG	GG	00	TT
417	CC	TA	CC	GG	GG	TT	TT	GG	GG	GG	CC	CC
418	CC	TA	CC	GG	GG	TT	TT	GG	GG	GG	CC	CC
419	CC	TA	00	00	GG	TT	TT	GG	GG	00	CC	CC
420	GC	TA	CC	GG	GG	TT	TT	GG	GG	GG	CC	CC
421	CC	TA	CC	GG	GG	TT	TT	00	GG	GG	CC	CC
422	CC	TT	CC	GG	GG	TT	TT	GG	GG	GG	CC	CC
423	GG	AA	CC	GG	GG	TT	TT	GG	GG	GG	CC	CC
424	GC	TA	CC	GG	GG	TT	TT	GG	GG	GG	CC	CC
425	GC	TA	CC	GG	GG	TT	TT	GG	GG	GG	CC	TT
426	CC	TT	CC	GG	GG	TT	TT	GG	GG	GG	CC	CC
427	GG	TA	CC	GG	GG	TT	TT	GG	GG	GG	CC	CC
428	CC	TT	CC	GG	GG	TT	TT	GG	GG	GG	CC	CC
429	CC	TT	CC	GG	GG	TT	TT	GG	GG	GG	CC	CC
430	GC	TA	CC	GG	GG	TT	TT	GG	GG	GG	TT	CC
431	CC	TA	CC	GG	GG	TT	TT	GG	GG	GG	CC	CC
432	GC	AA	CC	GG	GG	TT	TT	GG	GG	GG	CC	TT
433	GG	TA	CC	GG	GG	TT	TT	GG	GG	GG	CC	CC
434	GC	TT	CC	AA	GG	TT	TT	GG	GG	GG	CC	CC
435	CC	TT	CC	AA	GG	TT	TT	GG	GG	GG	CC	CC
436	CC	TT	GG	AA	AA	CC	TT	GG	GG	GG	CC	CC
437	CC	AA	CC	GG	GG	TT	TT	GG	GG	GG	CC	TT
438	GC	TA	CC	GG	GG	TT	TT	GG	GG	GG	CC	CC
439	GC	AA	CC	GG	GG	TT	TT	GG	GG	GG	CC	CC
440	GG	TA	CC	GG	GG	TT	TT	GG	GG	AA	CC	TT
441	CC	TA	CC	GG	GG	TT	TT	GG	GG	GG	CC	CC
442	GC	TT	CC	AA	GG	TT	TT	GG	GG	GG	CC	CC
443	GG	TA	CC	GG	GG	TT	TT	GG	GG	GG	CC	CC
444	GC	TA	CC	AA	GG	TT	TT	GG	GG	GG	CC	TT
445	GC	AA	GG	AA	AA	CC	TT	GG	GG	GG	CC	CC
446	GG	TA	CC	GG	GG	TT	TT	GG	GG	AA	CC	CC
447	GC	TT	CC	GG	GG	TT	TT	GG	GG	GG	CC	CC
448	GC	TT	GG	AA	AA	TT	TT	GG	GG	GG	CC	CC
449	GG	TT	GG	AA	AA	CC	AA	GG	GG	GG	CC	CC
450	CC	TA	CC	AA	GG	TT	TT	GG	GG	GG	CC	CC
451	GC	TA	CC	GG	GG	TT	TT	GG	GG	GG	CC	CC
452	GC	TA	CC	GG	GG	TT	TT	GG	GG	GG	CC	CC
453	GG	TA	CC	GG	GG	TT	TT	GG	GG	GG	CC	CC
454	GC	TA	CC	GG	GG	TT	TT	GG	GG	00	CC	00
455	GG	TA	CC	GG	GG	TT	TT	GG	GG	AA	CC	CC
456	GC	TT	CC	GG	GG	TT	TT	GG	GG	GG	CC	TT
457	CC	TA	CC	GG	GG	TT	TT	GG	GG	GG	CC	CC
458	GC	TA	CC	GG	GG	TT	TT	GG	GG	GG	CC	CC
459	GC	AA	CC	AA	GG	TT	TT	GG	GG	GG	CC	CC
460	GC	AA	CC	GG	GG	TT	TT	GG	GG	GG	CC	TT
461	GG	TT	CC	GG	GG	TT	TT	GG	GG	GG	CC	TT
462	CC	AA	CC	GG	GG	TT	TT	GG	GG	GG	CC	TT
463	GG	AA	CC	GG	GG	TT	TT	GG	GG	GG	CC	TT
464	GC	TT	CC	GG	GG	TT	TT	GG	GG	GG	CC	TT
465	GG	TA	CC	GG	GG	TT	TT	GG	GG	GG	CC	CC
466	GG	TA	CC	GG	GG	TT	TT	GG	GG	GG	CC	CC
467	GG	TT	GG	AA	AA	CC	TT	GG	GG	GG	CC	TT
468	CC	AA	CC	GG	GG	TT	TT	GG	GG	GG	CC	CC
469	GC	AA	CC	GG	GG	TT	TT	00	GG	00	CC	TT
470	GC	TA	CC	GG	GG	TT	TT	GG	GG	GG	CC	CC
471	CC	TT	CC	GG	GG	TT	TT	GG	GG	GG	CC	TT
472	GC	TA	CC	GG	GG	TT	TT	GG	GG	GG	CC	CC
473	GC	TT	CC	GG	GG	TT	TT	GG	GG	GG	CC	CC
474	GC	TA	CC	AA	GG	TT	TT	GG	GG	GG	CC	CC
475	GG	TA	CC	GG	GG	TT	TT	GG	GG	GG	CC	TT
476	GC	TA	CC	GG	GG	TT	TT	GG	GG	GG	CC	TT
477	GG	TA	CC	AA	GG	TT	TT	GG	GG	GG	CC	CC
478	GC	AA	CC	GG	GG	TT	TT	GG	GG	GG	CC	CC
479	GG	TT	CC	GG	GG	TT	TT	GG	GG	GG	CC	TT
480	GG	TA	CC	GG	GG	TT	TT	GG	GG	GG	CC	CC
481	GG	TT	GG	AA	AA	CC	00	GG	GG	GG	CC	CC
482	GC	TT	CC	GG	GG	TT	TT	GG	GG	GG	CC	CC
483	GC	AA	CC	GG	GG	TT	TT	GG	GG	GG	CC	00
484	GC	TT	CC	GG	GG	TT	TT	GG	GG	GG	CC	CC
485	GG	TT	00	GG	GG	TT	TT	GG	GG	GG	00	CC
486	GC	TA	CC	AA	GG	TT	TT	GG	GG	GG	CC	CC
487	CC	TA	CC	GG	GG	TT	TT	GG	GG	GG	CC	CC
488	GG	TA	CC	GG	GG	TT	TT	GG	GG	GG	CC	CC
489	GG	TA	CC	AA	GG	TT	TT	GG	GG	GG	CC	CC
490	GG	TA	GG	AA	AA	TT	AA	GG	GG	GG	CC	CC
491	GC	TT	CC	GG	GG	TT	TT	GG	GG	GG	CC	TT
492	GC	TT	CC	GG	GG	TT	TT	GG	GG	GG	CC	CC
493	CC	TA	CC	GG	GG	TT	TT	GG	GG	GG	CC	CC
494	GG	TT	CC	GG	GG	TT	TT	GG	GG	GG	CC	CC
495	GC	TA	CC	GG	GG	TT	TT	GG	GG	GG	CC	TT
496	CC	TA	CC	GG	GG	TT	TT	GG	GG	GG	CC	CC
497	GC	TT	CC	GG	GG	TT	TT	GG	GG	GG	CC	CC
498	CC	TT	CC	GG	GG	TT	TT	GG	GG	GG	CC	TT
499	CC	TA	CC	GG	GG	TT	TT	GG	GG	GG	CC	CC
500	CC	AA	CC	GG	GG	TT	TT	GG	GG	GG	CC	CC
501	GG	TA	CC	GG	GG	TT	TT	GG	GG	GG	CC	CC
502	GC	TA	CC	GG	GG	TT	TT	GG	GG	GG	CC	CC
503	GG	TA	CC	GG	GG	TT	TT	GG	GG	GG	CC	CC
504	GG	TA	CC	GG	GG	TT	TT	GG	GG	GG	CC	CC
505	GC	TT	00	AA	00	00	TT	GG	GG	GG	CC	00
506	CC	TT	CC	AA	AA	CC	TT	GG	GG	GG	CC	TT
507	CC	TA	CC	GG	GG	TT	TT	GG	GG	GG	CC	CC
508	CC	AA	CC	AA	GG	TT	TT	GG	GG	GG	CC	CC
509	GC	TA	CC	GG	GG	TT	TT	GG	GG	GG	CC	TT
510	CC	TT	CC	GG	GG	TT	TT	GG	GG	GG	CC	CC
511	CC	AA	CC	GG	GG	TT	TT	GG	GG	GG	CC	CC
512	GG	TA	CC	AA	GG	TT	TT	GG	GG	GG	CC	CC
513	CC	AA	CC	GG	GG	TT	00	GG	GG	GG	CC	TT
514	CC	AA	GG	AA	AA	CC	TT	GG	GG	AA	CC	TT
515	GC	TA	CC	AA	GG	TT	TT	GG	GG	GG	CC	CC
516	00	00	CC	GG	GG	TT	TT	GG	GG	GG	CC	TT
517	CC	TT	CC	GG	GG	TT	TT	GG	GG	GG	CC	TT
518	GG	AA	CC	GG	GG	TT	TT	GG	GG	GG	CC	CC
519	CC	TA	CC	GG	GG	TT	TT	GG	GG	GG	CC	TT
520	GG	TA	GG	AA	AA	CC	TT	GG	GG	GG	CC	CC
521	GC	AA	CC	GG	GG	TT	TT	GG	GG	GG	CC	TT
522	GC	TA	CC	GG	GG	TT	TT	GG	GG	GG	CC	TT
523	CC	TT	CC	GG	GG	TT	TT	GG	GG	GG	CC	CC
524	GG	AA	CC	GG	GG	TT	TT	GG	GG	AA	CC	TT
525	CC	TT	GG	AA	AA	TT	TT	GG	GG	GG	CC	CC
526	CC	TA	CC	AA	GG	TT	TT	GG	GG	GG	CC	CC
527	GC	AA	GG	00	AA	CC	00	GG	GG	GG	CC	CC
528	GG	TA	CC	AA	GG	TT	TT	GG	GG	GG	CC	CC
529	GC	TA	CC	GG	GG	TT	TT	00	GG	GG	CC	00
530	GC	TT	CC	GG	GG	TT	TT	GG	GG	GG	CC	CC
531	GG	TT	CC	GG	GG	TT	TT	GG	GG	GG	CC	TT
532	CC	TA	CC	GG	GG	TT	TT	GG	GG	GG	CC	TT
533	GC	TA	CC	AA	GG	TT	00	GG	GG	GG	CC	CC
534	CC	TA	CC	GG	GG	TT	TT	GG	GG	GG	CC	CC
535	GC	TA	CC	GG	GG	TT	TT	GG	GG	GG	CC	TT
536	GC	TA	CC	GG	GG	TT	TT	GG	GG	GG	TT	CC
537	GC	AA	CC	GG	GG	TT	TT	GG	GG	GG	CC	TT
538	GC	TT	CC	GG	GG	TT	TT	GG	GG	GG	CC	CC
539	CC	TT	GG	AA	AA	TT	TT	GG	GG	GG	CC	CC
540	GG	TT	CC	GG	GG	TT	TT	GG	GG	GG	CC	TT
541	GC	TA	GG	AA	AA	CC	TT	GG	GG	GG	CC	CC
542	CC	TA	GG	AA	AA	CC	TT	GG	GG	GG	CC	TT
543	CC	TT	CC	GG	GG	TT	TT	GG	GG	GG	CC	CC
544	GG	TT	CC	GG	GG	TT	TT	GG	GG	GG	CC	CC
545	CC	TA	CC	GG	GG	TT	TT	GG	GG	GG	CC	CC
546	00	TA	CC	GG	GG	TT	TT	GG	GG	GG	CC	CC
547	GC	TT	CC	GG	GG	TT	TT	GG	GG	00	00	CC
548	CC	TA	00	GG	GG	TT	00	GG	GG	GG	CC	CC
549	GG	AA	CC	GG	GG	TT	TT	GG	GG	GG	CC	CC
550	CC	TA	CC	GG	GG	TT	TT	GG	GG	GG	CC	CC
551	GG	TA	GG	AA	AA	CC	TT	GG	GG	GG	CC	TT
552	CC	TA	GG	AA	AA	CC	TT	GG	GG	GG	CC	TT
553	CC	TT	CC	GG	GG	TT	TT	GG	GG	GG	CC	CC
554	GC	TA	CC	GG	GG	TT	TT	GG	GG	GG	CC	TT
555	GC	TT	GG	AA	AA	CC	TT	GG	GG	GG	CC	CC
556	GC	AA	CC	GG	GG	TT	TT	GG	GG	GG	CC	TT
557	CC	TA	CC	GG	GG	TT	TT	GG	GG	GG	CC	TT
558	CC	TA	CC	GG	GG	TT	TT	GG	GG	GG	CC	CC
559	CC	TT	CC	GG	GG	TT	TT	GG	GG	GG	CC	CC
560	CC	AA	CC	GG	GG	TT	TT	GG	GG	GG	CC	CC
561	GC	TT	CC	GG	GG	TT	TT	GG	GG	GG	CC	CC
562	CC	AA	CC	GG	GG	TT	TT	GG	GG	GG	CC	CC
563	GC	TA	CC	GG	GG	TT	TT	GG	GG	GG	CC	CC
564	GC	TT	CC	GG	GG	TT	TT	GG	GG	GG	CC	CC
565	CC	TT	GG	AA	AA	CC	TT	GG	GG	GG	CC	CC
566	GC	TT	CC	GG	GG	TT	TT	GG	GG	GG	CC	CC
567	CC	TT	CC	AA	GG	TT	TT	GG	GG	GG	CC	CC
568	CC	TT	CC	GG	GG	TT	TT	GG	GG	GG	CC	CC
569	CC	TT	CC	GG	GG	TT	TT	GG	GG	GG	CC	CC
570	CC	TA	CC	GG	GG	TT	TT	GG	GG	GG	CC	CC
571	GC	TA	CC	GG	GG	TT	TT	GG	GG	GG	CC	CC
572	CC	TA	CC	GG	GG	TT	TT	GG	GG	GG	CC	TT
573	GC	TT	CC	AA	GG	TT	TT	GG	GG	GG	CC	CC
574	GG	TT	CC	GG	GG	TT	TT	GG	GG	GG	CC	CC
575	GG	AA	CC	GG	GG	TT	TT	GG	GG	GG	CC	CC
576	GC	TT	CC	GG	GG	TT	TT	GG	GG	GG	CC	CC
577	GC	TA	CC	GG	GG	TT	TT	GG	GG	GG	CC	CC
578	CC	TT	CC	GG	GG	TT	TT	GG	GG	GG	CC	CC
579	CC	TA	CC	AA	GG	TT	TT	GG	GG	GG	CC	CC
580	CC	TT	CC	GG	GG	TT	TT	GG	GG	AA	CC	TT
581	GC	TT	CC	GG	GG	TT	TT	GG	GG	GG	CC	CC
582	GC	TA	CC	GG	GG	TT	TT	GG	GG	GG	CC	CC
583	GC	TA	CC	GG	GG	TT	TT	GG	GG	GG	CC	CC
584	CC	TA	CC	GG	GG	TT	TT	GG	GG	GG	CC	TT
585	GC	TT	CC	AA	GG	TT	TT	GG	GG	GG	CC	CC
586	CC	TT	CC	GG	GG	TT	TT	GG	GG	GG	CC	CC
587	GC	TT	CC	GG	GG	TT	TT	GG	GG	GG	CC	TT
588	GC	TA	CC	GG	GG	TT	TT	GG	GG	GG	CC	CC
589	GC	TT	CC	GG	GG	TT	TT	GG	GG	GG	CC	CC
590	CC	AA	00	AA	AA	TT	TT	GG	GG	GG	CC	CC
591	CC	TA	CC	GG	GG	TT	TT	GG	GG	GG	CC	TT
592	GC	AA	CC	GG	GG	TT	TT	GG	GG	GG	CC	TT
593	CC	TA	CC	GG	GG	TT	TT	GG	GG	GG	CC	CC
594	CC	TT	CC	GG	GG	TT	TT	GG	GG	GG	CC	TT
595	CC	TA	CC	AA	GG	TT	TT	GG	GG	GG	CC	CC
596	CC	TA	GG	AA	AA	TT	TT	GG	GG	GG	CC	CC
597	GC	TT	CC	GG	GG	TT	TT	GG	GG	GG	CC	CC
598	CC	TA	CC	GG	GG	TT	TT	GG	GG	GG	CC	CC
599	GC	TA	CC	GG	GG	TT	TT	GG	GG	GG	CC	CC
600	CC	TT	CC	GG	GG	TT	TT	GG	GG	GG	CC	CC
601	GC	TA	CC	GG	GG	TT	TT	GG	GG	GG	CC	CC
602	GC	TA	GG	AA	AA	CC	TT	GG	GG	GG	CC	TT
603	CC	TT	CC	GG	GG	TT	TT	GG	GG	GG	CC	TT
604	GC	TA	CC	GG	GG	TT	TT	GG	GG	GG	CC	CC
605	GC	TT	CC	GG	GG	TT	TT	00	GG	GG	CC	00
606	CC	AA	GG	AA	AA	TT	TT	GG	GG	GG	CC	CC
607	GC	TT	CC	GG	GG	TT	TT	GG	GG	GG	CC	CC
608	CC	TA	CC	GG	GG	TT	TT	GG	GG	GG	CC	TT
609	GC	TA	CC	AA	GG	TT	TT	GG	GG	GG	CC	CC
610	CC	AA	CC	GG	GG	TT	TT	GG	GG	GG	CC	CC
611	CC	TT	CC	GG	GG	TT	00	GG	GG	GG	CC	CC
612	CC	TA	GG	AA	AA	CC	TT	GG	GG	GG	CC	CC
613	CC	TT	CC	GG	GG	TT	TT	GG	GG	GG	CC	CC
614	CC	TA	GG	AA	AA	CC	TT	GG	GG	GG	CC	CC
615	GG	AA	CC	GG	GG	TT	TT	GG	GG	GG	CC	TT
616	CC	TT	CC	GG	GG	TT	TT	GG	GG	GG	CC	TT
617	CC	TT	CC	AA	GG	TT	TT	GG	GG	GG	CC	CC
618	GC	TT	CC	GG	GG	TT	TT	GG	GG	GG	CC	CC
619	CC	TT	CC	GG	GG	TT	TT	GG	GG	GG	CC	CC
620	GC	TT	CC	GG	GG	TT	TT	GG	GG	GG	CC	TT
621	CC	TA	CC	GG	GG	TT	TT	GG	GG	GG	CC	CC
622	GG	TT	GG	AA	AA	CC	TT	GG	GG	GG	CC	TT
623	CC	TA	CC	AA	GG	TT	TT	GG	GG	GG	CC	TT
624	GC	TA	CC	GG	GG	TT	TT	GG	GG	GG	CC	TT
625	CC	AA	CC	GG	GG	TT	TT	GG	GG	GG	CC	CC
626	CC	TT	CC	GG	GG	TT	AA	GG	GG	GG	CC	TT
627	GC	TT	CC	GG	GG	TT	TT	GG	GG	GG	00	TT
628	CC	TA	CC	AA	GG	TT	00	GG	GG	GG	CC	CC
629	GC	TT	CC	GG	GG	TT	TT	GG	GG	GG	CC	CC
630	CC	TA	CC	GG	GG	TT	TT	GG	GG	GG	CC	CC
631	CC	TA	CC	GG	GG	TT	TT	GG	GG	GG	CC	CC
632	CC	TT	CC	GG	GG	TT	TT	GG	GG	GG	CC	TT
633	GC	TT	GG	AA	AA	CC	TT	00	GG	GG	CC	TT
634	GC	TA	CC	GG	GG	TT	TT	GG	GG	GG	CC	CC
635	CC	AA	CC	GG	GG	TT	TT	GG	GG	GG	CC	CC
636	CC	TA	CC	GG	GG	TT	TT	GG	GG	GG	CC	CC
637	GG	TT	GG	AA	AA	TT	TT	GG	GG	GG	CC	CC
638	GC	TA	CC	GG	GG	TT	TT	GG	GG	GG	CC	TT
639	GG	TT	CC	AA	GG	TT	TT	GG	GG	GG	CC	CC
640	GG	TA	CC	GG	GG	TT	TT	GG	GG	GG	CC	CC
641	CC	TT	CC	GG	GG	TT	TT	GG	GG	GG	CC	CC
642	CC	TT	CC	GG	GG	TT	TT	GG	GG	GG	CC	TT
643	GG	TT	CC	GG	GG	TT	TT	GG	GG	GG	CC	CC
644	CC	TT	CC	GG	GG	TT	TT	00	GG	GG	CC	CC
645	CC	TA	CC	GG	GG	TT	TT	GG	GG	GG	CC	CC
646	GC	TA	CC	GG	GG	TT	TT	GG	GG	GG	CC	CC
647	CC	TA	CC	GG	GG	TT	TT	GG	GG	GG	CC	CC
648	GC	TA	CC	GG	GG	TT	TT	GG	GG	AA	CC	TT
649	GC	TT	CC	GG	GG	TT	TT	GG	GG	GG	CC	CC
650	GC	TA	CC	GG	GG	TT	TT	GG	GG	GG	CC	CC
651	GC	TT	CC	AA	GG	TT	TT	GG	GG	GG	CC	CC
652	GC	TA	CC	GG	GG	TT	TT	GG	GG	GG	CC	CC
653	GG	TA	GG	AA	AA	CC	TT	GG	GG	GG	CC	CC
654	CC	TT	CC	AA	GG	TT	TT	GG	GG	GG	CC	CC
655	GC	TT	CC	GG	GG	TT	TT	GG	GG	GG	CC	CC
656	GG	TT	CC	AA	GG	TT	TT	GG	GG	GG	CC	CC
657	CC	TT	CC	GG	GG	TT	TT	GG	GG	GG	CC	CC
658	GC	TT	CC	GG	GG	TT	TT	GG	GG	GG	CC	TT
659	GC	TA	CC	GG	GG	TT	TT	GG	GG	GG	CC	CC
660	GC	TT	GG	AA	AA	CC	TT	GG	GG	GG	CC	TT
661	GG	TT	GG	AA	AA	CC	TT	GG	GG	GG	CC	CC
662	GG	TT	CC	GG	GG	TT	TT	GG	GG	GG	CC	CC
663	CC	TA	GG	AA	AA	CC	TT	GG	GG	GG	CC	CC
664	CC	TA	CC	GG	GG	TT	TT	GG	GG	GG	CC	CC
665	CC	AA	CC	AA	GG	TT	AA	GG	GG	GG	CC	CC
666	GC	TA	CC	GG	GG	TT	TT	GG	GG	GG	CC	CC
667	GC	TA	CC	AA	GG	TT	TT	GG	GG	GG	CC	TT
668	GC	AA	CC	GG	GG	TT	TT	GG	GG	GG	CC	CC
669	GG	TT	CC	GG	GG	TT	TT	00	GG	GG	CC	CC
670	GC	AA	GG	AA	AA	CC	TT	GG	GG	GG	CC	CC
671	CC	TA	CC	AA	GG	TT	TT	GG	GG	GG	CC	CC
672	CC	TT	CC	GG	GG	TT	TT	GG	GG	GG	CC	CC
673	GC	TT	CC	GG	GG	TT	TT	GG	GG	GG	CC	CC
674	GC	TA	GG	AA	AA	TT	TT	GG	GG	GG	CC	CC
675	GG	TT	GG	AA	AA	TT	TT	GG	GG	GG	CC	CC
676	GG	AA	CC	GG	GG	TT	TT	GG	GG	GG	CC	CC
677	CC	AA	CC	GG	GG	TT	TT	GG	GG	GG	CC	TT
678	GC	TA	CC	00	00	TT	TT	GG	GG	GG	CC	TT
679	CC	TA	CC	GG	GG	TT	TT	GG	GG	GG	CC	CC
680	GC	TA	GG	AA	AA	CC	TT	GG	GG	GG	CC	TT
681	CC	TA	CC	GG	GG	TT	TT	GG	GG	GG	CC	CC
682	GC	TT	CC	GG	GG	TT	TT	GG	GG	GG	CC	CC
683	GG	TA	CC	GG	GG	TT	TT	GG	GG	GG	CC	CC
684	CC	TT	00	00	GG	TT	TT	GG	GG	GG	CC	CC
685	CC	TA	CC	GG	GG	TT	TT	GG	GG	GG	CC	TT
686	GC	TT	CC	GG	GG	TT	TT	GG	GG	GG	CC	CC
687	CC	TA	00	GG	GG	TT	TT	00	GG	GG	CC	00
688	GG	TA	CC	GG	GG	TT	TT	GG	GG	GG	CC	CC
689	GG	TA	CC	GG	GG	TT	TT	GG	GG	GG	CC	TT
690	CC	TA	CC	GG	GG	TT	TT	GG	GG	GG	CC	CC
691	GC	TT	CC	GG	GG	TT	00	GG	GG	GG	CC	CC
692	CC	TT	CC	GG	GG	TT	TT	GG	GG	AA	TT	CC
693	CC	TA	CC	GG	GG	TT	TT	00	GG	GG	CC	CC
694	CC	TT	CC	AA	GG	TT	TT	GG	GG	GG	CC	CC
695	GG	TT	GG	AA	AA	CC	TT	GG	GG	GG	CC	TT
696	GC	AA	CC	GG	GG	TT	TT	GG	GG	GG	CC	CC
697	CC	TA	GG	AA	AA	TT	TT	GG	GG	GG	CC	CC
698	CC	TT	GG	AA	AA	CC	TT	GG	GG	GG	CC	CC
699	GG	TT	CC	GG	GG	TT	TT	GG	GG	GG	CC	TT
700	GG	AA	CC	GG	GG	TT	TT	GG	GG	GG	CC	CC
701	GC	TT	CC	GG	GG	TT	TT	GG	GG	GG	CC	TT
702	GC	TT	CC	GG	GG	TT	TT	GG	GG	GG	CC	CC
703	GC	TA	CC	GG	GG	TT	TT	GG	GG	GG	CC	CC
704	CC	TT	00	GG	GG	TT	TT	GG	GG	GG	CC	CC
705	GC	TA	CC	GG	GG	TT	TT	GG	GG	GG	CC	TT
706	GG	00	CC	GG	GG	TT	TT	GG	GG	GG	00	CC
707	GC	TA	CC	GG	GG	TT	TT	GG	GG	GG	CC	CC
708	GG	AA	CC	GG	GG	TT	TT	GG	GG	GG	CC	CC
709	CC	TA	CC	GG	GG	TT	TT	GG	GG	00	CC	CC
710	GG	AA	CC	GG	GG	TT	TT	00	GG	GG	CC	CC
711	CC	TT	CC	GG	GG	TT	TT	GG	GG	GG	CC	CC
712	GG	TT	CC	GG	GG	TT	TT	GG	GG	GG	CC	CC
713	GC	TT	CC	GG	GG	TT	TT	GG	GG	GG	CC	CC
714	CC	AA	CC	GG	GG	TT	TT	GG	GG	GG	CC	CC
715	GC	TT	CC	GG	GG	TT	TT	GG	GG	GG	CC	TT
716	CC	TT	CC	GG	GG	TT	TT	GG	GG	GG	CC	CC
717	CC	TA	CC	AA	GG	TT	TT	GG	GG	00	CC	CC
718	GC	TT	GG	AA	AA	CC	TT	GG	GG	GG	CC	CC
719	CC	TA	CC	GG	GG	TT	TT	GG	GG	GG	CC	TT
720	GC	TA	CC	AA	00	TT	TT	GG	GG	GG	CC	CC
721	GC	TA	CC	GG	GG	TT	TT	GG	GG	GG	CC	CC
722	CC	TA	CC	AA	GG	00	TT	GG	GG	GG	CC	CC
723	GG	TA	GG	AA	AA	CC	TT	GG	GG	GG	CC	TT
724	CC	TA	CC	GG	GG	TT	TT	GG	GG	GG	CC	CC
725	GC	TA	CC	GG	GG	TT	TT	GG	GG	AA	CC	TT
726	CC	AA	CC	GG	GG	TT	TT	GG	GG	GG	CC	CC
727	CC	TT	CC	GG	GG	TT	TT	GG	GG	GG	CC	TT
728	CC	TT	CC	GG	GG	TT	TT	GG	GG	GG	CC	CC
729	GC	TT	CC	GG	GG	TT	TT	GG	GG	GG	CC	TT
730	CC	TA	CC	GG	GG	00	TT	GG	GG	GG	CC	CC
731	CC	TT	CC	GG	GG	TT	TT	GG	GG	GG	CC	CC
732	CC	TA	CC	GG	GG	TT	TT	GG	GG	GG	CC	CC
733	CC	TT	CC	GG	GG	TT	TT	GG	GG	GG	CC	CC
734	GC	TT	GG	AA	AA	CC	TT	GG	GG	GG	TT	CC
735	CC	TA	CC	AA	GG	TT	TT	GG	GG	GG	CC	CC
736	GC	TT	CC	AA	GG	TT	TT	GG	GG	GG	CC	CC
737	CC	TA	CC	GG	GG	TT	TT	GG	GG	GG	CC	CC
738	GC	TT	CC	GG	GG	TT	TT	GG	GG	GG	CC	CC
739	CC	TA	GG	AA	AA	CC	TT	GG	GG	GG	CC	TT
740	GC	TT	CC	GG	GG	TT	TT	GG	GG	GG	CC	CC
741	GC	TA	CC	GG	GG	TT	TT	GG	GG	GG	CC	CC
742	CC	TA	CC	GG	GG	TT	TT	GG	GG	GG	CC	CC
743	CC	TT	CC	AA	GG	TT	TT	GG	GG	GG	CC	CC
744	CC	TA	CC	GG	GG	TT	TT	GG	GG	GG	CC	CC
745	CC	TT	CC	GG	GG	TT	TT	GG	GG	GG	CC	CC
746	CC	TA	CC	GG	GG	TT	TT	GG	GG	GG	CC	CC
747	CC	TA	CC	GG	GG	00	TT	GG	GG	GG	CC	CC
748	CC	TT	CC	GG	GG	TT	TT	GG	GG	GG	CC	CC
749	CC	TT	GG	AA	AA	CC	TT	GG	GG	GG	CC	TT
750	CC	TT	CC	GG	GG	TT	TT	GG	GG	GG	CC	CC
751	CC	TA	CC	GG	GG	TT	TT	GG	GG	GG	CC	CC
752	CC	TA	GG	AA	AA	CC	TT	GG	GG	GG	CC	CC
753	CC	AA	GG	AA	AA	00	TT	GG	GG	GG	CC	TT
754	CC	TA	CC	GG	GG	TT	TT	GG	GG	GG	CC	CC
755	CC	TT	CC	AA	GG	TT	TT	GG	GG	GG	CC	CC
756	GC	TA	GG	AA	AA	CC	TT	GG	GG	GG	CC	TT
757	GG	TA	CC	00	GG	00	TT	00	GG	GG	CC	CC
758	GC	TA	CC	GG	GG	TT	TT	GG	GG	GG	CC	CC
759	CC	TA	CC	GG	GG	TT	TT	GG	GG	GG	CC	TT
760	00	TT	GG	AA	AA	CC	TT	GG	GG	GG	CC	CC
761	GC	TA	CC	GG	GG	TT	TT	GG	GG	GG	CC	CC
762	CC	TT	CC	GG	GG	TT	TT	GG	GG	GG	CC	CC
763	CC	TT	CC	GG	GG	TT	TT	GG	GG	GG	CC	CC
764	CC	TT	CC	GG	GG	00	TT	GG	GG	GG	CC	CC
765	GC	AA	CC	GG	GG	TT	TT	GG	GG	GG	CC	CC
766	CC	TA	CC	GG	GG	TT	TT	GG	GG	GG	CC	CC
767	CC	TT	CC	GG	GG	TT	TT	GG	GG	GG	CC	CC
768	CC	TA	CC	GG	GG	TT	TT	GG	GG	GG	CC	TT
769	CC	TT	CC	GG	GG	00	TT	GG	GG	GG	CC	CC
770	CC	AA	CC	GG	GG	TT	TT	GG	GG	GG	CC	CC
771	CC	TT	CC	GG	GG	TT	TT	GG	GG	GG	CC	CC
772	CC	TA	CC	GG	GG	TT	TT	GG	GG	GG	CC	CC
773	CC	TA	CC	GG	GG	TT	TT	GG	GG	GG	CC	CC
774	GC	TA	CC	GG	GG	TT	TT	GG	GG	GG	CC	CC
775	GC	00	00	AA	AA	CC	TT	GG	GG	GG	CC	TT
776	CC	TT	CC	GG	GG	TT	TT	GG	GG	GG	CC	CC
777	GC	TT	CC	GG	GG	TT	TT	GG	GG	GG	CC	CC
778	GC	TT	CC	GG	GG	TT	TT	GG	GG	GG	CC	CC
779	CC	TT	CC	GG	GG	TT	TT	GG	GG	AA	CC	TT
780	GC	TT	CC	GG	GG	TT	TT	GG	GG	GG	CC	CC
781	CC	TA	CC	GG	GG	TT	TT	GG	GG	GG	CC	TT
782	GG	TT	CC	GG	GG	TT	TT	GG	GG	GG	CC	TT
783	GC	AA	CC	GG	GG	TT	TT	GG	GG	GG	CC	CC
784	GG	TA	CC	GG	GG	TT	TT	GG	GG	GG	CC	TT
785	CC	TT	GG	GG	GG	TT	TT	GG	GG	GG	CC	CC
786	GC	TT	CC	GG	GG	TT	TT	GG	GG	GG	CC	CC
787	GC	TA	CC	GG	GG	TT	TT	GG	GG	GG	CC	CC
788	GC	TA	CC	GG	GG	TT	TT	00	GG	GG	CC	TT
789	CC	TA	CC	GG	GG	TT	TT	GG	GG	GG	CC	CC
790	GG	TA	CC	GG	GG	TT	TT	GG	GG	GG	CC	CC
791	GG	TA	CC	GG	GG	TT	TT	GG	GG	GG	CC	CC
792	CC	TT	CC	GG	GG	TT	TT	GG	GG	GG	CC	CC
793	CC	TA	CC	GG	GG	TT	TT	GG	GG	GG	CC	CC
794	GC	TT	CC	GG	GG	TT	TT	GG	GG	GG	CC	TT
795	GC	TT	CC	GG	AA	TT	TT	GG	GG	GG	CC	CC
796	GC	TA	CC	GG	GG	TT	TT	GG	GG	GG	CC	TT
797	CC	AA	CC	GG	GG	TT	TT	GG	GG	GG	CC	TT
798	CC	AA	GG	AA	AA	TT	TT	GG	GG	GG	CC	CC
799	GG	TA	CC	AA	GG	TT	TT	GG	GG	GG	CC	CC
800	GC	TA	CC	GG	GG	TT	TT	GG	GG	GG	CC	TT
801	GC	TT	CC	GG	GG	TT	TT	GG	GG	AA	CC	TT
802	GC	TA	CC	GG	GG	TT	TT	GG	GG	GG	CC	TT
803	GC	TT	CC	AA	GG	TT	TT	GG	GG	GG	CC	CC
804	GG	TA	CC	GG	GG	TT	TT	GG	GG	GG	CC	CC
805	GC	TA	CC	AA	GG	TT	TT	GG	GG	GG	CC	CC
806	CC	TA	CC	GG	GG	TT	TT	GG	GG	GG	CC	TT
807	CC	AA	CC	GG	GG	TT	TT	GG	GG	GG	CC	CC
808	GC	TA	GG	AA	AA	CC	TT	GG	GG	GG	CC	CC
809	CC	TA	CC	GG	GG	TT	TT	GG	GG	GG	CC	TT
810	CC	AA	GG	AA	AA	TT	TT	GG	GG	GG	CC	CC
811	GC	TT	CC	AA	GG	TT	TT	GG	GG	GG	CC	CC
812	CC	TT	CC	AA	GG	TT	TT	GG	GG	GG	CC	CC
813	GG	TT	CC	GG	GG	TT	TT	GG	GG	GG	CC	CC
814	GG	AA	CC	GG	GG	TT	TT	GG	GG	GG	CC	CC
815	GC	AA	GG	AA	AA	CC	TT	GG	GG	GG	CC	CC
816	GC	TA	CC	GG	GG	TT	TT	GG	GG	GG	CC	TT
817	GG	TA	CC	GG	GG	TT	TT	GG	GG	GG	CC	CC
818	GC	TT	CC	AA	GG	TT	TT	GG	GG	GG	CC	CC
819	GG	TA	CC	GG	GG	TT	TT	GG	GG	GG	CC	CC
820	CC	TT	CC	GG	GG	TT	TT	GG	GG	GG	CC	CC
821	GC	TA	CC	GG	GG	TT	TT	GG	GG	GG	CC	CC
822	GG	TA	00	AA	GG	TT	TT	GG	GG	GG	CC	CC
823	CC	AA	CC	AA	GG	TT	TT	00	GG	GG	CC	TT
824	CC	TT	CC	GG	GG	TT	TT	00	GG	00	CC	TT
825	CC	TA	CC	GG	GG	TT	TT	GG	GG	GG	CC	CC
826	GC	TT	CC	GG	GG	TT	TT	GG	GG	GG	CC	CC
827	GC	TA	GG	AA	AA	CC	TT	GG	GG	GG	CC	CC
828	CC	TA	CC	GG	GG	TT	TT	GG	GG	GG	CC	CC
829	GC	TA	GG	AA	AA	CC	TT	GG	GG	GG	CC	TT
830	GC	AA	CC	GG	GG	TT	TT	GG	GG	GG	CC	CC
831	GC	TT	CC	GG	GG	TT	TT	GG	GG	GG	CC	CC
832	GG	TT	00	AA	GG	TT	TT	GG	GG	GG	CC	CC
833	GC	TA	00	AA	GG	TT	TT	GG	GG	GG	CC	CC
834	GC	AA	CC	AA	GG	TT	TT	GG	GG	GG	CC	CC
835	GG	TA	CC	GG	GG	TT	TT	GG	GG	GG	CC	CC
836	GC	TT	CC	GG	GG	TT	TT	GG	GG	GG	CC	TT
837	CC	AA	CC	00	GG	TT	00	GG	GG	GG	CC	TT
838	CC	AA	GG	AA	00	CC	TT	GG	GG	GG	CC	CC
839	GC	TT	CC	GG	GG	TT	TT	GG	GG	GG	CC	TT
840	GC	AA	CC	AA	GG	TT	TT	GG	GG	GG	CC	CC
841	GC	AA	CC	GG	GG	TT	TT	00	GG	GG	CC	TT
842	GC	TA	00	GG	GG	TT	TT	00	GG	GG	CC	CC
843	GG	TA	CC	GG	GG	TT	TT	GG	GG	GG	CC	TT
844	GC	TT	00	GG	GG	TT	TT	GG	GG	GG	CC	CC
845	GG	TA	CC	GG	GG	TT	TT	GG	GG	GG	CC	CC
846	GC	TA	CC	GG	GG	TT	TT	GG	GG	GG	CC	TT
847	GC	TA	GG	GG	GG	TT	TT	GG	GG	GG	CC	CC
848	GC	TA	CC	GG	GG	TT	TT	GG	GG	GG	CC	CC
849	CC	AA	GG	AA	AA	CC	TT	GG	GG	GG	CC	CC
850	CC	TA	GG	AA	AA	CC	TT	GG	GG	GG	CC	CC
851	CC	TA	CC	GG	GG	TT	TT	GG	GG	GG	CC	CC
852	CC	TT	GG	AA	AA	TT	TT	GG	GG	GG	CC	TT
853	CC	TA	CC	GG	GG	TT	TT	GG	GG	GG	CC	CC
854	GC	TA	GG	AA	AA	CC	TT	GG	GG	GG	CC	CC
855	GG	TA	CC	AA	GG	TT	TT	GG	GG	GG	CC	TT
856	CC	TT	CC	GG	GG	TT	TT	GG	GG	GG	CC	TT
857	CC	TT	CC	GG	GG	TT	TT	GG	GG	GG	CC	CC
858	GG	TA	CC	GG	GG	TT	TT	GG	GG	AA	CC	TT
859	CC	TT	CC	GG	GG	TT	TT	GG	GG	GG	CC	CC
860	GC	TA	CC	GG	GG	TT	TT	GG	GG	GG	CC	TT
861	CC	TA	GG	AA	AA	CC	TT	GG	GG	GG	CC	CC
862	GC	TA	CC	AA	GG	TT	TT	GG	GG	GG	CC	CC
863	GC	TA	CC	GG	00	TT	TT	GG	GG	GG	CC	TT
864	GC	TA	CC	GG	GG	TT	TT	GG	GG	GG	CC	CC
865	CC	TA	CC	GG	GG	TT	TT	GG	GG	GG	CC	CC
866	GC	TT	CC	GG	GG	TT	TT	GG	GG	GG	CC	TT
867	GC	TA	GG	AA	AA	CC	TT	GG	GG	GG	CC	CC
868	CC	TA	CC	GG	GG	TT	00	GG	GG	GG	CC	CC
869	CC	AA	00	GG	GG	TT	TT	GG	GG	AA	CC	TT
870	GG	TT	CC	AA	GG	TT	TT	GG	GG	GG	CC	TT
871	GG	TT	CC	GG	GG	TT	TT	GG	GG	GG	CC	CC
872	CC	TA	CC	GG	GG	TT	TT	GG	GG	GG	CC	TT
873	GC	TA	CC	AA	GG	TT	TT	GG	GG	GG	CC	TT
874	GC	TA	CC	GG	GG	TT	TT	GG	GG	GG	CC	CC
875	CC	TA	CC	AA	GG	TT	TT	GG	GG	GG	CC	CC
876	GC	TA	GG	AA	AA	CC	TT	GG	GG	GG	CC	CC
877	GG	AA	CC	AA	GG	TT	TT	GG	GG	GG	CC	CC
878	CC	TT	GG	AA	AA	TT	TT	GG	GG	GG	CC	CC
879	GG	TA	CC	AA	GG	TT	TT	GG	GG	GG	CC	TT
880	CC	TT	CC	GG	GG	TT	TT	GG	GG	GG	CC	CC
881	CC	TT	CC	GG	GG	TT	TT	GG	GG	GG	CC	TT
882	GC	AA	CC	GG	GG	TT	TT	GG	GG	GG	CC	CC
883	CC	TT	CC	GG	GG	TT	TT	GG	GG	GG	CC	TT
884	GC	TT	GG	AA	AA	CC	TT	GG	GG	GG	CC	CC
885	GC	TA	GG	AA	AA	CC	TT	GG	GG	GG	CC	CC
886	GC	AA	CC	00	GG	TT	00	GG	GG	GG	CC	CC
887	GC	TA	GG	AA	AA	TT	TT	GG	GG	GG	CC	CC
888	GG	TA	CC	GG	GG	TT	TT	GG	GG	GG	CC	CC
889	GC	TT	CC	AA	GG	TT	TT	GG	GG	GG	CC	CC
890	GG	TT	CC	GG	GG	TT	TT	GG	GG	GG	CC	CC
891	GC	TT	00	GG	GG	TT	00	GG	GG	GG	CC	TT
892	CC	TT	CC	GG	GG	TT	TT	GG	GG	GG	CC	TT
893	GG	TA	CC	GG	GG	TT	TT	00	GG	GG	CC	TT
894	GG	TA	CC	GG	GG	TT	TT	GG	GG	GG	CC	CC
895	CC	TT	CC	GG	GG	TT	TT	GG	GG	GG	CC	TT
896	GC	TT	CC	GG	GG	TT	TT	GG	GG	GG	CC	TT
897	GC	TT	GG	AA	AA	CC	TT	GG	GG	GG	CC	CC
898	GC	AA	CC	GG	GG	TT	TT	GG	GG	GG	CC	CC
899	CC	TT	GG	AA	AA	TT	TT	GG	GG	GG	CC	CC
900	GC	TA	GG	AA	AA	CC	TT	GG	GG	GG	CC	TT
901	CC	TA	CC	GG	GG	TT	TT	GG	GG	GG	CC	CC
902	GG	TT	GG	AA	AA	TT	TT	GG	GG	GG	CC	TT
903	GC	TA	CC	GG	GG	TT	TT	GG	GG	GG	CC	TT
904	CC	TT	CC	00	GG	TT	00	GG	GG	GG	CC	CC
905	CC	TT	CC	GG	GG	TT	TT	GG	GG	GG	CC	TT
906	GC	TA	CC	GG	GG	TT	TT	GG	GG	GG	CC	CC
907	GC	TT	GG	AA	AA	CC	TT	GG	GG	GG	CC	CC
908	GC	TT	CC	GG	GG	TT	TT	GG	GG	GG	CC	CC
909	GG	TA	CC	GG	GG	TT	TT	GG	GG	GG	CC	CC
910	GG	TA	CC	GG	GG	TT	TT	GG	GG	GG	CC	CC
911	CC	TA	CC	AA	GG	TT	TT	GG	GG	GG	CC	CC
912	CC	TA	CC	GG	GG	TT	TT	GG	GG	GG	CC	CC
913	CC	TA	CC	GG	GG	TT	TT	GG	GG	GG	CC	TT
914	GC	TT	CC	GG	GG	TT	TT	GG	GG	GG	CC	CC
915	GC	TA	CC	GG	GG	TT	TT	GG	GG	GG	CC	CC
916	GC	AA	CC	GG	GG	TT	TT	GG	GG	GG	CC	CC
917	CC	TA	CC	GG	GG	TT	TT	GG	GG	GG	CC	CC
918	CC	AA	CC	GG	GG	TT	TT	GG	GG	GG	CC	CC
919	CC	TA	CC	GG	GG	TT	TT	GG	GG	GG	CC	CC
920	CC	AA	CC	GG	GG	TT	TT	00	GG	GG	CC	CC
921	CC	TT	GG	AA	AA	TT	TT	GG	GG	GG	CC	CC
922	GC	TT	GG	AA	AA	CC	TT	GG	GG	GG	CC	TT
923	CC	TA	CC	GG	GG	TT	TT	GG	GG	GG	CC	CC
924	CC	TA	CC	GG	GG	TT	TT	GG	GG	GG	CC	CC
925	GG	TA	CC	GG	GG	TT	TT	00	GG	GG	CC	CC
926	CC	TA	CC	GG	GG	TT	TT	GG	GG	GG	CC	TT
927	GC	AA	CC	GG	GG	TT	TT	00	GG	GG	CC	CC
928	CC	TA	GG	AA	AA	TT	TT	GG	GG	GG	CC	CC
929	CC	AA	CC	GG	GG	TT	TT	GG	GG	GG	CC	CC
930	GC	TA	CC	GG	GG	TT	TT	GG	GG	GG	CC	CC
931	GC	AA	CC	GG	GG	TT	TT	GG	GG	GG	CC	CC
932	CC	TA	CC	GG	GG	TT	TT	GG	GG	GG	CC	CC
933	CC	TA	CC	AA	GG	TT	TT	GG	GG	GG	CC	CC
934	GC	AA	CC	GG	GG	TT	TT	GG	GG	GG	CC	TT
935	GC	TA	CC	GG	GG	TT	TT	GG	GG	GG	CC	CC
936	CC	AA	CC	GG	GG	TT	TT	GG	GG	GG	CC	CC
937	GC	TA	GG	AA	AA	CC	TT	GG	GG	GG	CC	TT
938	CC	TA	CC	GG	GG	TT	TT	GG	GG	GG	CC	CC
939	CC	TA	CC	GG	GG	TT	TT	00	GG	00	CC	CC
940	GC	TA	CC	GG	GG	TT	TT	GG	GG	GG	CC	CC
941	CC	AA	CC	GG	GG	TT	TT	GG	GG	GG	CC	CC
942	GC	TA	00	AA	GG	TT	TT	GG	GG	GG	CC	CC
943	CC	TA	CC	GG	GG	TT	TT	GG	GG	GG	CC	CC
944	GG	TT	CC	GG	GG	TT	TT	GG	GG	GG	CC	TT
945	GG	TT	CC	AA	GG	TT	TT	GG	GG	GG	CC	CC
946	CC	TA	CC	GG	GG	TT	TT	GG	GG	GG	CC	CC
947	GC	TA	GG	AA	AA	CC	TT	GG	GG	GG	CC	CC
948	CC	TA	GG	AA	AA	TT	TT	GG	GG	GG	CC	CC
949	GC	TA	CC	GG	GG	TT	TT	GG	GG	GG	CC	CC
950	GC	TA	CC	GG	GG	TT	TT	GG	GG	GG	CC	CC
951	CC	TA	GG	AA	AA	CC	TT	GG	GG	GG	CC	CC
952	CC	TA	CC	GG	GG	TT	TT	GG	GG	GG	CC	TT
953	GC	TA	CC	GG	GG	TT	TT	00	GG	00	CC	00
954	GG	TA	CC	GG	GG	TT	TT	GG	GG	GG	CC	CC
955	GC	TA	GG	AA	AA	CC	TT	GG	GG	GG	CC	TT
956	CC	AA	CC	GG	GG	TT	TT	GG	GG	GG	CC	CC
957	GC	TA	GG	AA	AA	CC	TT	GG	GG	GG	CC	TT
958	CC	TA	CC	GG	GG	TT	TT	00	GG	GG	CC	TT
959	GC	AA	CC	GG	GG	TT	TT	00	GG	00	CC	00
960	GC	AA	CC	GG	GG	TT	TT	GG	GG	GG	CC	CC
961	GC	TA	GG	AA	AA	CC	TT	GG	GG	GG	CC	TT
962	CC	TA	CC	GG	GG	TT	TT	GG	GG	GG	TT	TT
963	CC	TA	00	GG	GG	TT	TT	GG	GG	GG	CC	CC
964	CC	TA	CC	GG	GG	TT	TT	GG	GG	GG	CC	CC
965	GC	AA	CC	AA	GG	TT	TT	GG	GG	GG	CC	CC
966	GC	TT	CC	GG	GG	TT	TT	GG	GG	GG	CC	TT
967	GC	AA	CC	GG	GG	TT	TT	GG	GG	GG	CC	TT
968	CC	AA	00	GG	GG	TT	TT	GG	GG	GG	00	TT
969	CC	AA	CC	GG	GG	TT	00	GG	GG	GG	CC	TT
970	GC	TA	CC	GG	GG	TT	TT	GG	GG	GG	CC	CC
971	GC	TT	GG	AA	AA	CC	TT	GG	GG	GG	CC	TT
972	GC	AA	CC	GG	GG	TT	TT	GG	GG	GG	CC	CC
973	GC	AA	CC	AA	GG	TT	TT	GG	GG	GG	CC	CC
974	GC	TA	GG	AA	AA	CC	AA	GG	GG	GG	CC	CC
975	GC	TA	CC	GG	GG	TT	TT	GG	GG	GG	CC	CC
976	GC	AA	GG	AA	AA	CC	TT	GG	GG	GG	CC	CC
977	GC	AA	CC	GG	GG	TT	TT	GG	GG	GG	CC	CC
978	CC	TT	CC	AA	GG	TT	TT	GG	GG	GG	CC	CC
979	CC	TA	CC	GG	GG	TT	TT	GG	GG	GG	CC	CC
980	GC	TA	CC	GG	GG	TT	TT	GG	GG	GG	CC	CC
981	CC	AA	CC	GG	GG	TT	TT	GG	GG	GG	CC	CC
982	CC	AA	GG	AA	AA	CC	TT	GG	GG	GG	CC	TT
983	GC	TA	GG	AA	AA	CC	TT	GG	GG	GG	CC	TT
984	GG	TA	CC	GG	GG	TT	TT	00	GG	GG	CC	TT
985	GC	AA	GG	AA	AA	CC	TT	GG	GG	AA	TT	CC
986	CC	AA	CC	GG	GG	TT	TT	GG	GG	GG	CC	CC
987	GC	TA	CC	GG	GG	TT	TT	GG	GG	GG	CC	CC
988	GC	TA	GG	AA	AA	CC	00	GG	GG	GG	CC	TT
989	CC	TA	GG	AA	AA	CC	TT	GG	GG	GG	CC	TT
990	GC	AA	GG	AA	AA	CC	AA	GG	GG	GG	CC	TT
991	GC	TA	CC	GG	GG	TT	TT	GG	GG	GG	CC	CC
992	GC	AA	CC	GG	GG	TT	TT	GG	GG	GG	CC	CC
993	CC	TA	CC	GG	GG	TT	TT	00	GG	AA	CC	TT
994	GC	TA	CC	GG	GG	TT	TT	GG	GG	GG	CC	CC
995	GC	TA	CC	GG	GG	TT	TT	GG	GG	GG	CC	CC
996	GG	TA	CC	GG	GG	TT	TT	GG	GG	GG	CC	CC
997	CC	TA	CC	GG	GG	TT	00	GG	GG	GG	CC	CC
998	CC	AA	CC	AA	GG	TT	TT	GG	GG	GG	CC	CC
999	GC	AA	GG	AA	AA	CC	TT	GG	GG	GG	CC	TT
1000	CC	AA	GG	AA	AA	CC	TT	GG	GG	GG	TT	CC
1001	GC	TT	CC	GG	GG	TT	TT	GG	GG	GG	CC	TT
1002	GC	TA	GG	AA	AA	CC	TT	GG	GG	GG	CC	TT
1003	CC	AA	GG	AA	AA	TT	TT	GG	GG	GG	CC	CC
1004	CC	AA	CC	GG	GG	TT	TT	GG	GG	GG	CC	CC
1005	GG	AA	GG	AA	AA	TT	TT	GG	GG	GG	CC	CC
1006	GC	TA	GG	AA	AA	CC	AA	GG	GG	GG	CC	CC
1007	GC	AA	CC	GG	GG	TT	TT	GG	GG	GG	CC	CC
1008	00	AA	CC	GG	GG	TT	TT	GG	GG	GG	CC	CC
1009	CC	TT	CC	AA	GG	TT	TT	GG	GG	GG	CC	CC
1010	CC	TA	CC	GG	GG	TT	TT	GG	GG	GG	00	TT
1011	CC	TA	CC	GG	GG	TT	TT	GG	GG	GG	CC	CC
1012	GG	TA	GG	AA	AA	CC	TT	GG	GG	GG	CC	TT
1013	GC	AA	GG	AA	AA	CC	TT	GG	GG	GG	CC	CC
1014	GC	TA	GG	AA	AA	TT	AA	GG	GG	GG	CC	TT
1015	CC	AA	CC	GG	GG	TT	TT	00	GG	GG	CC	00
1016	GG	AA	GG	AA	AA	TT	AA	GG	GG	GG	CC	CC
1017	GG	TA	CC	GG	GG	TT	TT	GG	GG	GG	CC	CC
1018	CC	TA	GG	AA	AA	CC	TT	GG	GG	GG	00	CC
1019	CC	TA	GG	AA	AA	CC	00	GG	GG	GG	CC	TT
1020	GC	AA	CC	GG	GG	TT	TT	00	GG	GG	CC	CC
1021	GC	AA	00	GG	GG	TT	TT	00	GG	GG	CC	00

## Sheet: cow
Table S5: Cow genotypes for all markers.
Sample	TEKT4	LOC100190070097	CENPI	TAF7L	NXF2	CYLC1	TEX11_38	TEX11_696	AR	UXT	SPACA5
1	AA	CG	AA	GA	TT	TA	AA	AA	GA	CT	CC
2	TA	GG	AA	AA	TC	TA	AA	AA	GA	CT	CC
3	AA	GG	AA	AA	TC	TA	AA	AA	GA	CC	CC
4	TA	CG	GA	GA	TT	TT	GA	GA	GA	CC	CC
5	AA	GG	AA	AA	TT	TA	AA	AA	GA	CC	CC
6	AA	GG	AA	AA	CC	TA	AA	AA	AA	TT	CC
7	TA	CG	AA	AA	TT	AA	AA	AA	AA	CT	CC
8	AA	GG	AA	AA	TC	TT	AA	AA	AA	CT	CC
9	AA	GG	00	AA	TC	TT	AA	AA	GA	CC	CC
10	00	00	00	00	00	00	00	AA	00	00	00
11	AA	GG	AA	AA	TC	TA	AA	AA	AA	CT	CC
12	TT	GG	AA	AA	TT	AA	AA	AA	GA	TT	CC
13	AA	GG	AA	AA	CC	TA	GA	GA	GA	CT	CT
14	AA	GG	AA	AA	TC	TA	AA	AA	GA	CC	CC
15	TA	GG	AA	AA	TT	AA	AA	AA	GA	CT	CC
16	AA	CG	AA	GA	TT	TA	GA	GA	GA	CC	CT
17	AA	GG	AA	AA	TC	AA	AA	AA	AA	CT	CC
18	AA	GG	AA	AA	TC	TA	AA	AA	AA	CC	CC
19	TA	GG	AA	AA	TC	TT	GA	GA	GA	CC	CC
20	TA	GG	AA	AA	TC	TA	AA	AA	GG	CT	CC
21	AA	GG	AA	AA	TC	TA	AA	AA	GA	CC	CC
22	AA	GG	AA	AA	TC	TA	AA	AA	GA	CC	CT
23	AA	GG	AA	AA	TC	TA	AA	AA	AA	CC	CC
24	TA	GG	AA	AA	TC	TA	GA	GA	GA	CC	CT
25	TA	GG	AA	AA	TT	TA	AA	AA	GA	CC	CC
26	AA	CG	AA	GA	TT	AA	AA	AA	GA	CC	CC
27	AA	GG	AA	AA	TT	TA	AA	AA	AA	CC	CC
28	AA	GG	AA	AA	TC	AA	AA	AA	GA	CT	CC
29	TA	GG	AA	AA	TC	TA	AA	AA	GA	CC	CC
30	TA	GG	AA	AA	TT	AA	AA	AA	GA	CC	CC
31	AA	GG	AA	AA	TC	TT	AA	AA	AA	CC	CC
32	AA	GG	AA	AA	TT	TA	AA	AA	AA	CT	CC
33	AA	GG	AA	AA	TC	TT	AA	AA	GA	CC	CC
34	AA	CG	GA	GA	TC	TA	AA	AA	GA	TT	CC
35	TA	CG	AA	GA	TC	TA	GA	GA	GA	CT	CC
36	AA	GG	AA	AA	TC	AA	AA	AA	AA	TT	CC
37	AA	CG	GA	GA	TC	TA	GA	GA	GA	CT	CC
38	AA	GG	AA	AA	CC	TA	GA	GA	GA	CT	CT
39	AA	CG	GA	GA	00	AA	AA	AA	AA	CT	CC
40	AA	GG	AA	AA	TC	AA	AA	AA	GG	CT	CC
41	AA	GG	AA	AA	TC	AA	AA	AA	AA	TT	CC
42	AA	GG	AA	AA	CC	TA	AA	AA	AA	CT	CC
43	AA	GG	AA	AA	CC	TA	AA	AA	GA	CT	CC
44	AA	GG	AA	AA	TC	TA	AA	AA	GA	CT	CC
45	TA	GG	AA	AA	CC	TT	GA	GA	GA	CT	CC
46	TA	GG	AA	AA	TT	TA	AA	AA	AA	CT	CC
47	AA	CG	AA	GA	TC	TT	GA	GA	GG	CT	CC
48	AA	GG	AA	AA	TC	TA	AA	AA	GA	TT	CC
49	AA	GG	AA	AA	TC	TA	AA	AA	GA	CT	CC
50	AA	CG	GA	GA	TC	TT	AA	AA	GA	TT	CC
51	AA	GG	AA	AA	CC	TT	AA	AA	GA	TT	CC
52	00	GG	AA	AA	TC	00	AA	AA	GA	CT	CC
53	AA	CG	GG	GA	TC	TT	GA	GA	GA	CT	CC
54	AA	GG	AA	AA	TT	AA	AA	AA	AA	CT	CC
55	AA	GG	AA	AA	CC	TA	AA	AA	AA	TT	CC
56	AA	GG	AA	AA	TC	TT	GA	GA	GA	CT	CT
57	TT	CG	AA	GA	TC	TA	AA	AA	GA	CT	CC
58	AA	GG	AA	AA	CC	TA	AA	AA	GG	CT	CC
59	AA	CG	GA	GA	TT	TT	GA	GA	GA	CC	CC
60	AA	GG	AA	AA	CC	TT	AA	AA	GG	CT	CC
61	TA	GG	AA	AA	CC	TT	AA	AA	AA	CT	CC
62	AA	GG	AA	AA	TC	AA	AA	AA	GA	CT	CC
63	TA	GG	AA	AA	CC	TA	AA	AA	GG	TT	CC
64	AA	CG	AA	GA	TC	TT	AA	AA	AA	CT	CC
65	TA	GG	AA	AA	TC	TA	AA	AA	GA	TT	CC
66	AA	GG	AA	AA	CC	TT	AA	AA	AA	CT	CC
67	AA	GG	AA	AA	TC	TA	AA	AA	GA	CT	CC
68	TA	GG	AA	AA	TT	AA	AA	AA	GA	CT	CC
69	TA	GG	AA	AA	CC	TA	AA	AA	AA	CT	CC
70	AA	CG	GA	GA	TT	TT	AA	AA	GA	CC	CC
71	00	GG	AA	AA	TC	TA	AA	AA	GA	CT	CC
72	AA	CG	AA	GA	TC	TT	AA	AA	AA	TT	CC
73	TA	GG	AA	AA	CC	TT	AA	AA	GG	CT	CC
74	AA	GG	AA	AA	TT	TA	AA	AA	GG	CC	CC
75	AA	GG	AA	AA	TC	TT	AA	AA	AA	CT	CC
76	TT	GG	AA	AA	CC	TT	GA	GA	GA	CT	CC
77	AA	CG	GA	GA	TT	TT	AA	AA	AA	CT	CC
78	TA	GG	AA	AA	TC	TA	AA	AA	GG	CT	CC
79	AA	GG	AA	AA	TT	TT	AA	AA	GA	CT	CC
80	AA	GG	AA	AA	TC	TA	AA	AA	AA	CT	CC
81	TA	CG	GA	GA	TT	TT	GA	GA	GG	CC	CC
82	AA	GG	AA	AA	TC	TA	AA	00	AA	CT	CC
83	TA	GG	AA	AA	TT	AA	AA	AA	AA	TT	CC
84	TA	GG	AA	AA	TT	TT	GA	GA	GG	CC	CC
85	00	CG	GA	GG	TC	TT	GA	GA	GA	CC	CC
86	AA	GG	AA	AA	CC	TT	AA	AA	GG	CT	CC
87	AA	CG	GA	GA	TC	TT	AA	AA	AA	CT	CC
88	AA	GG	AA	AA	CC	TT	AA	AA	GA	TT	CC
89	AA	GG	AA	AA	CC	TT	GA	GA	GA	CC	CC
90	AA	GG	AA	AA	CC	TT	AA	AA	AA	CT	CC
91	AA	CG	GA	GA	TT	TA	AA	AA	GA	TT	CC
92	TA	GG	AA	AA	TT	TA	AA	AA	AA	CT	CC
93	AA	CG	GA	GA	TT	TA	AA	AA	AA	TT	CC
94	AA	GG	AA	AA	CC	TA	AA	AA	GA	CT	CC
95	AA	GG	AA	AA	CC	TA	AA	AA	AA	CT	CC
96	AA	GG	AA	AA	CC	00	AA	AA	GA	CC	CC
97	AA	GG	AA	AA	TT	AA	AA	AA	AA	CT	CC
98	AA	GG	AA	AA	TC	TT	GA	GA	GG	CC	CC
99	TA	GG	AA	AA	TC	TA	AA	AA	AA	CT	CC
100	AA	GG	AA	AA	TC	TA	AA	AA	GA	TT	CC
101	AA	GG	AA	AA	TC	TA	AA	AA	AA	CC	CC
102	00	GG	GA	AA	00	TT	AA	00	AA	00	00
103	AA	GG	AA	AA	CC	TA	GA	GA	GA	CC	CC
104	AA	CC	GG	GG	TT	TT	GG	GG	GG	CC	TT
105	AA	GG	AA	AA	TC	TA	AA	AA	AA	CT	CC
106	AA	GG	AA	AA	CC	TT	AA	AA	GA	CC	CC
107	AA	CG	GA	GA	TC	TT	GA	GA	GA	CC	CT
108	AA	GG	AA	AA	TC	AA	AA	AA	GA	CT	CC
109	TA	GG	AA	AA	CC	TA	GA	GA	GA	CT	CC
110	TA	CG	GA	GA	TC	TA	GA	GA	GA	CT	CC
111	AA	CG	GA	GA	TT	AA	AA	AA	GA	CT	CC
112	AA	GG	AA	AA	TC	TA	AA	AA	GA	CT	CC
113	AA	GG	AA	AA	CC	TA	GA	GA	GA	CT	CC
114	AA	GG	AA	AA	TC	AA	AA	AA	AA	CT	CC
115	AA	GG	AA	AA	TC	TT	GA	GA	GA	CC	CT
116	TA	GG	AA	AA	TC	TT	AA	AA	GG	TT	CC
117	AA	GG	AA	AA	TC	TA	AA	AA	GG	TT	CC
118	AA	GG	AA	AA	TC	TA	AA	AA	GA	CC	CC
119	AA	GG	AA	AA	TC	AA	AA	AA	GA	CT	CC
120	AA	CG	GA	GA	TT	AA	AA	AA	GA	CT	CC
121	AA	GG	AA	AA	TC	TA	AA	AA	AA	CT	CC
122	AA	GG	AA	AA	TT	TA	AA	AA	AA	TT	CC
123	AA	GG	AA	AA	CC	TA	AA	AA	AA	TT	CC
124	TA	GG	AA	AA	TC	TA	GA	GA	GA	CC	CC
125	TA	CG	GA	GA	TC	TA	AA	AA	AA	TT	CC
126	AA	GG	AA	AA	TC	TA	AA	AA	GG	CT	CC
127	AA	GG	AA	AA	TC	AA	AA	AA	GA	CT	CC
128	AA	GG	AA	AA	CC	TA	AA	AA	GA	CT	CC
129	TA	CG	GA	GA	TT	TT	AA	AA	GA	CC	CC
130	TA	GG	AA	AA	TC	TT	GA	GA	GG	CT	CC
131	TA	GG	AA	AA	TC	TA	AA	AA	AA	TT	CC
132	AA	GG	AA	AA	CC	AA	AA	AA	AA	TT	CC
133	AA	GG	AA	AA	00	TT	AA	AA	GA	CC	CC
134	TA	GG	AA	AA	TC	AA	AA	AA	AA	CT	CC
135	AA	GG	AA	AA	TC	TA	AA	AA	GA	CT	CC
136	TA	GG	AA	AA	TC	AA	AA	AA	GA	CT	CC
137	TA	GG	AA	AA	TC	TT	AA	AA	AA	CT	CC
138	TA	GG	AA	AA	CC	TT	GA	GA	GA	CC	CC
139	AA	GG	AA	AA	CC	TA	AA	AA	AA	CC	CC
140	AA	GG	AA	AA	TC	TT	AA	AA	GA	CC	CC
141	AA	GG	AA	AA	TC	TT	GA	GA	GG	CC	CC
142	TA	GG	AA	AA	TT	TA	AA	AA	GA	CT	CC
143	AA	GG	AA	AA	TT	TA	AA	AA	GG	00	CC
144	TA	GG	AA	AA	TC	TT	AA	AA	GG	CC	CC
145	AA	GG	AA	AA	TC	AA	AA	AA	AA	TT	CC
146	AA	CG	GA	00	TT	TA	GA	GA	AA	CT	CC
147	TA	GG	AA	AA	TC	TT	AA	AA	AA	CC	CC
148	AA	GG	AA	AA	CC	AA	AA	AA	AA	00	CC
149	AA	GG	AA	AA	CC	TA	AA	AA	AA	TT	CC
150	TA	CG	GA	GA	TC	TT	AA	AA	AA	CC	CC
151	AA	GG	AA	AA	TC	AA	AA	AA	AA	TT	CC
152	AA	GG	AA	AA	TC	AA	AA	AA	GA	TT	CC
153	AA	GG	AA	AA	TC	TA	GA	GA	GA	CT	CC
154	AA	GG	AA	AA	TC	TA	AA	AA	GA	CC	CC
155	AA	GG	AA	AA	CC	AA	AA	AA	GA	TT	CC
156	AA	CG	GA	00	TT	00	AA	AA	AA	TT	CC
157	TA	GG	AA	AA	CC	TT	AA	AA	AA	CC	CC
158	AA	GG	AA	AA	TC	TT	AA	AA	AA	CT	CC
159	AA	GG	AA	AA	TC	TA	AA	AA	AA	CC	CC
160	AA	GG	AA	AA	TC	TA	AA	AA	AA	CC	CC
161	TA	GG	AA	AA	TT	AA	AA	AA	AA	TT	CC
162	AA	GG	AA	AA	TC	TA	AA	AA	GA	CT	CC
163	AA	GG	AA	AA	TC	AA	AA	AA	GA	CT	CC
164	AA	GG	AA	AA	CC	TA	AA	AA	GA	CC	CC
165	TA	GG	AA	AA	TT	TA	GA	GA	GA	CT	CC
166	AA	GG	AA	AA	TC	TT	AA	AA	GG	CC	CC
167	TA	CG	GA	GA	TT	TA	GA	GA	GG	CC	CC
168	TA	CC	GG	GG	TT	TT	GA	GA	GG	CC	CT
169	TT	CC	GG	GG	TT	TT	GG	GG	GA	CC	CT
170	AA	CC	GG	GG	TT	TT	GA	GA	GG	CC	CC
171	AA	CC	GA	GG	TT	TT	GA	GA	GG	CC	CC
172	AA	CC	GG	GG	TT	TT	GG	GG	GA	CC	CC
173	TT	CC	GG	GG	TT	TT	GG	GG	GA	CC	CT
174	TA	CC	GG	GG	TT	TT	GG	00	GA	CC	TT
175	AA	CG	GA	GA	TC	TA	GA	GA	GG	CC	CC
176	TT	CG	GA	GA	TC	TT	GG	GG	GG	CC	CT
177	TT	CC	GG	GG	TT	TT	GG	GG	GG	CC	CT
178	TA	CG	GA	GA	TT	TA	GA	GA	GG	CC	CC
179	TA	CG	GA	GA	TC	TT	GG	GG	GG	CC	CT
180	TA	CG	AA	GA	TC	TT	GA	GA	GA	CT	CC
181	TT	CC	GG	GG	TT	TT	GG	GG	GG	CC	CT
182	TA	CC	GG	GG	TT	TT	GA	GA	GG	CC	CT
183	TT	CC	GG	GG	TT	TT	GA	GA	GA	CC	CT
184	TT	CC	GG	GG	TT	TT	GG	GG	GG	CC	CT
185	TT	CC	GA	GG	TT	TA	GA	GA	GA	CC	CC
186	TT	CC	GG	GG	TT	TA	GA	GA	GA	CC	CC
187	TA	CG	GA	GA	TC	TA	GA	GA	GA	CC	CC
188	TT	CC	GG	GG	TT	TA	GA	GA	GA	CC	CC
189	TT	CC	GG	GG	TT	TA	GA	GA	GA	CC	CC
190	TT	CC	GA	GG	TT	TA	GA	GA	GA	CC	CC
191	TT	CG	GA	GA	TT	AA	AA	AA	GA	CC	CC
192	TT	CC	GA	GG	TT	TT	GG	GG	GG	CC	CC
193	TA	CG	GA	GA	TT	TA	AA	AA	GA	CT	CC
194	TA	CG	GA	GA	TC	TA	GG	GG	GG	CC	CC
195	TT	CG	GA	GA	TC	TT	GA	GA	GA	CC	CC
196	TA	CC	GA	GG	TT	TT	GA	GA	AA	CT	CT
197	TT	CC	GA	GG	00	TT	GG	GG	GG	CC	CC
198	TA	CC	GA	GG	TT	TT	GG	GG	GG	CC	CC
199	AA	CG	00	GA	TT	TT	GG	GG	GG	CC	CC
200	TA	CG	GA	GA	TT	TA	GA	GA	GG	CC	CC
201	AA	CC	GG	00	TT	TT	GG	GG	GG	CC	CC
202	TT	CC	GG	GG	TC	TT	GA	GA	GA	CC	CC
203	TT	CC	GA	GG	TT	TT	GG	GG	GG	CC	CT
204	TA	CC	GA	GG	TT	TT	GA	GA	GA	CC	CC
205	TA	CG	GA	GA	TT	TT	GA	GA	GA	CT	CC
206	TA	CG	GA	GA	TT	TT	GA	GA	GA	CT	CC
207	TA	CG	AA	GA	TC	TA	GA	GA	GG	CC	CC
208	TA	CG	GA	GA	TC	TT	00	AA	GA	CC	CC
209	TA	CC	00	00	TT	TA	GA	GA	GG	CC	CT
210	AA	CC	GG	GG	TT	TT	GG	GG	GG	CC	CT
211	TT	CC	GA	GA	TT	TT	GG	GG	GA	CC	CT
212	TA	CC	GA	GG	TT	TT	GG	GG	GG	CC	CC
213	TA	CG	GA	GA	TC	TT	GG	GG	GG	CC	CC
214	TA	CG	GA	GA	TC	TT	GA	GA	GA	CC	CC
215	00	CC	AA	GA	TT	00	GG	GG	GG	CC	CC
216	TA	CC	GG	GG	TT	TA	GA	GA	GG	CC	CT
217	TA	CC	GG	GG	TT	TA	GA	GA	GA	CT	CC
218	TT	CC	AA	GA	TT	TT	GA	GA	GA	CC	CC
219	TA	00	GG	GG	TT	TT	GA	GA	GA	CT	CC
220	TA	CC	GG	GG	TT	TA	GA	GA	GG	CC	CC
221	AA	CG	GA	GA	TC	TT	GA	GA	GA	CC	CT
222	TT	CC	GA	GG	TT	TT	GG	GG	GG	CC	CC
223	TT	CC	GA	GG	TT	TT	GG	GG	GG	CC	CC
224	TA	CG	AA	GA	TC	TT	AA	AA	AA	CT	CC
225	AA	CG	GA	00	TC	00	GA	GA	GG	CC	CC
226	AA	CC	GA	GG	TT	TT	GA	GG	GG	CC	CT
227	TT	CC	GA	GG	TT	TT	GG	GG	GG	CC	CT
228	TT	CG	GA	GA	TT	TA	GA	GA	GG	CC	CT
229	TT	CG	GA	GA	TC	TA	GA	GA	GG	CC	CC
230	TT	CC	GG	GG	TT	TT	GG	GG	GG	CC	CT
231	TT	CG	GA	GA	TT	TA	AA	AA	GA	CC	CC
232	TA	CC	GG	GA	TT	TA	GA	GA	GG	CC	CC
233	TA	CG	GA	GA	TC	TT	GG	GG	GG	CC	CC
234	TT	CG	GA	GA	TC	AA	GA	GA	GG	CC	CC
235	AA	CC	GG	GG	TT	TT	GG	00	GG	CC	CC
236	AA	CG	GA	GA	TC	TT	GA	GA	GG	CC	CC
237	TT	CC	GG	GG	TT	TA	GA	GA	GG	CC	CC
238	TA	CG	GA	GA	TC	TA	GG	GG	GG	CC	TT
239	TT	CC	GA	GG	TT	TT	GA	GG	GG	CC	CC
240	TA	CG	AA	GA	TC	TT	GG	GG	GG	CC	CC
241	TT	CC	00	GG	TT	TA	AA	AA	GA	CC	CC
242	AA	CC	GG	GG	TT	TT	GG	GG	GA	CC	CT
243	AA	CC	GA	GG	TT	TT	GG	GG	GG	CC	TT
244	TA	CC	00	GG	TT	TT	GG	00	GG	CC	CT
245	TT	CC	GG	GG	TT	TA	GA	GA	GG	CC	CC
246	TT	CC	GA	GG	TT	TT	GG	GG	GG	00	CC
247	TT	CG	AA	00	TC	TT	GA	GA	GA	CC	CC
248	TT	CG	GA	GA	TT	AA	AA	AA	GG	CC	CC
249	AA	CC	GA	GG	TT	TT	GA	GA	GG	CC	CC
250	TA	CG	GA	GA	TC	TA	GA	GA	GA	CC	CC
251	00	CG	GA	00	TT	TA	AA	AA	GA	CC	CC
252	TA	CC	GG	GG	TT	TA	GA	GA	GG	CC	CT
253	TT	CC	GA	GG	TT	TT	GG	GG	GG	00	CC
254	TA	CG	GA	GA	TT	AA	AA	AA	GG	CC	CC
255	AA	CC	GG	GG	00	TT	GG	GG	GG	CC	CC
256	TA	CG	00	GA	TC	TT	GG	00	GG	CC	CC
257	TA	CG	AA	GA	TC	TT	GG	GG	GG	CC	CC
258	TA	CG	GA	00	TC	TA	GG	GG	GG	CC	CT
259	AA	CC	GA	GG	TT	TT	GA	GG	GG	CC	CC
260	TT	CG	GA	GA	TT	AA	AA	AA	GA	CT	CC
261	TA	CG	AA	GA	TC	TT	GA	GA	GA	CC	CC
262	TA	CC	GA	GG	TT	TT	GG	GG	GG	CC	CC
263	TT	CC	GA	GG	TT	TT	GG	GG	GG	CC	CT
264	TT	CC	GA	GG	TT	TT	GG	GG	GG	CC	CT
265	TA	CC	GG	GG	TT	TT	GG	GG	GG	CC	CC
266	TT	CC	GA	GG	TT	TA	GG	GG	GG	CC	CC
267	TA	CC	GA	GG	TT	TT	GG	GG	GG	CC	CC
268	TA	CG	AA	GA	TT	TT	GA	GA	GG	CC	CC
269	TT	CC	GA	GG	TT	TT	GG	GG	GG	CC	CC
270	TA	CC	GG	GG	TT	TT	GG	GG	GG	CC	CT
271	TA	CG	GA	GA	TT	TA	GG	GG	GG	CC	CC
272	TT	CC	GA	GG	TT	TT	GG	GG	GG	CC	CC
273	TT	CG	AA	GA	TT	TA	GG	GG	GG	CC	CT
274	TA	CC	GG	GG	TT	TA	AA	AA	GA	CC	CC
275	TA	CC	GG	GG	TT	TT	GG	GG	GA	CC	CT
276	TA	CC	GG	GG	TT	TT	GG	GG	GG	CC	CC
277	TT	CG	GA	GA	TT	TA	GA	GA	GG	CC	CC
278	TA	CC	GA	GG	TT	TT	GG	GG	GG	CC	CC
279	AA	CC	GG	GG	TT	TT	GG	GG	GA	CC	CT
280	AA	CG	GA	GA	TC	TA	GA	GA	GG	CC	CC
281	TA	CC	GG	GG	TT	TT	GG	GG	GG	CC	CT
282	TA	CG	AA	GA	TC	TA	GA	GA	GA	CC	CC
283	TA	CC	GG	GG	TT	TA	GA	GA	GG	CC	CC
284	TT	CG	GA	GA	TT	TA	GA	GA	AA	CC	CT
285	TT	CC	GG	GG	TT	TT	GG	GG	GG	CC	CC
286	TA	CC	AA	GG	TT	TT	GG	GG	GG	CC	CC
287	TA	GG	AA	AA	TC	TT	AA	AA	GA	CT	CC
288	TA	CC	AA	GG	TT	TT	GG	GG	GG	CC	CT
289	TT	CC	AA	GG	TT	TT	GG	GG	GG	CC	CC
290	TT	CG	AA	GA	TC	TT	GA	GA	GA	CC	CC
291	TT	CC	GG	GG	TT	TT	GG	GG	GG	CC	CC
292	TT	CG	GA	GA	TC	TT	GA	GA	GA	CC	CC
293	TT	CG	AA	GA	TT	TA	GA	GA	GG	CT	CC
294	TT	CC	GA	00	TT	TA	GA	GA	GG	CC	CC
295	TT	CC	GG	GG	TC	TT	GG	GA	GA	CC	00
296	TT	CG	AA	GA	TC	TT	GA	GA	GG	CC	CC
297	TT	CC	GG	GG	TT	TA	GA	GA	GG	CC	CC
298	TT	CG	AA	GA	TT	TA	00	GA	GG	CC	CC
299	AA	CC	GG	GG	TT	TT	GG	GG	GG	CC	CC
300	TT	CG	AA	GA	TC	TA	GA	GA	GG	CC	CC
301	TA	CC	GG	GG	TT	TT	GG	GG	GG	CC	CC
302	TA	CG	GA	GA	TC	TA	GA	GA	GG	CC	CC
303	TA	CG	GA	GA	TT	TA	AA	AA	GA	CC	CC
304	TT	CC	GG	GG	TT	TT	GA	GA	GA	CC	CT
305	TT	CG	GA	GA	TT	TA	GA	GA	GA	CT	CC
306	TT	CG	GA	GA	TC	TT	GG	GG	GG	CC	CC
307	AA	CG	GA	GA	TC	TA	GA	GA	GG	CC	CC
308	TT	CG	GA	GA	TT	AA	AA	AA	GA	CC	CC
309	TT	CC	GA	GA	TT	00	GA	GA	GG	CC	CC
310	TA	CG	GG	GG	TT	TT	GG	GG	GG	CC	CC
311	AA	CC	GG	GG	TT	TT	GG	GG	GG	00	CC
312	TA	CG	GA	GA	TC	TT	GA	GA	GG	CC	CC
313	TA	00	GG	GG	TT	TT	GG	GG	GA	00	CT
314	TA	CG	GA	GA	TC	TT	GA	GA	GA	CC	CC
315	TA	CG	GA	GA	TC	TA	GG	GG	GG	CC	CT
316	TA	CG	AA	GA	TC	TA	GA	GA	GG	CC	CT
317	TA	CG	GA	00	TC	TA	GA	GA	GA	CC	CC
318	TA	CC	GA	GG	TT	TT	GG	GG	GG	CC	CT
319	TT	CG	GA	GA	TT	TT	GA	GA	GA	CC	CT
320	TT	CC	GG	GG	TT	TT	GA	GA	GA	CC	CC
321	TA	CC	GG	GG	TT	TA	GA	GA	GG	CC	CC
322	TA	CG	GA	GA	TC	TA	AA	AA	GA	CC	CC
323	AA	CG	GA	GA	TT	TT	AA	AA	AA	CT	CC
324	TA	CG	GA	GA	TT	TA	GA	GA	GA	CT	CC
325	TT	CC	AA	GG	TT	TT	GG	GG	GG	CC	CT
326	TA	CG	GA	00	TC	00	GA	GA	GG	CC	CC
327	AA	CC	GG	GG	TT	TT	GG	GG	GG	CC	CC
328	TT	CG	GA	GA	TC	AA	AA	AA	GA	CT	CC
329	TA	CG	AA	GA	TT	TA	GA	GA	GA	CC	CC
330	TA	CG	GA	GA	TC	TT	GA	GA	GA	CC	CC
331	TT	CG	GA	GA	TC	TT	AA	AA	AA	CC	CC
332	AA	CC	GA	GG	TT	TT	GA	GA	GG	CC	CT
333	TA	CG	GA	GA	TC	TT	GA	GA	GA	CT	CC
334	AA	CC	GA	GG	TT	TT	GG	GG	GG	CC	CT
335	TA	CG	GA	GA	TT	TT	GA	GA	AA	CT	CT
336	TT	GG	AA	AA	TT	AA	AA	AA	GG	CT	CC
337	TT	CC	GG	GG	TT	TT	GG	GG	GG	CC	TT
338	TT	CC	GA	GG	TT	TT	00	GG	GG	CC	CT
339	TA	CG	GA	GA	TC	TA	GA	GA	GG	CC	CC
340	TA	00	GA	00	TC	TT	GA	GA	GA	00	CC
341	TA	CG	GA	GA	TT	AA	AA	AA	GA	CC	CC
342	AA	CC	GG	GG	TT	TA	GA	GA	AA	CC	CT
343	TA	CG	GA	GA	TT	TA	GA	GA	GG	CC	CC
344	TA	CG	AA	GA	TC	TA	GA	GA	GG	CC	CT
345	TA	CG	GA	00	TC	00	GG	GG	GG	CC	CC
346	AA	CC	GG	GG	TT	TT	GG	GG	GG	CC	CC
347	TA	CG	GA	GA	TT	TA	AA	AA	GA	CC	CC
348	TA	CC	GA	GG	TT	TT	GA	GA	GG	CC	CT
349	TA	CC	GG	GG	00	TA	GA	GA	GA	CC	CC
350	TA	CG	GA	GA	TT	TA	GA	GA	GG	CC	CC
351	TT	CG	AA	GA	TC	TT	GG	GG	GG	CC	CT
352	TA	CC	GG	GG	TT	TA	GA	GA	GG	CC	CT
353	TA	CG	AA	00	TC	00	00	00	GA	CC	CC
354	TA	CC	GA	GG	TT	TT	GG	GG	GA	CC	00
355	TA	CG	GA	GA	TC	TA	GG	GG	GG	CC	CC
356	TA	CG	GA	GA	TC	TT	GG	GG	GG	CC	CT
357	TA	GG	AA	AA	CC	TA	AA	AA	GA	CC	CC
358	TA	CG	GA	GA	TC	TA	GA	GA	GA	CC	CT
359	TA	GG	AA	AA	TC	AA	AA	AA	AA	CC	CC
360	TA	GG	AA	AA	TC	TA	AA	AA	GA	CC	CC
361	TA	CG	GA	GG	TT	TT	GG	GG	GG	CC	CC
362	TA	CG	GA	GA	TT	TT	GG	GG	GG	CC	CT
363	TA	CC	GG	GG	TT	TA	GA	GA	AA	CT	CT
364	TA	CC	GG	GG	TT	TT	GG	GG	GG	CC	CT
365	TT	CC	GG	GG	TT	TT	GG	GG	GA	CC	CT
366	TT	CG	GA	GA	TT	TT	GA	GA	GA	CC	CC
367	AA	CG	GA	GA	TC	TA	GA	GA	GG	CC	CC
368	TA	CC	GG	GG	TT	TT	GA	GA	AA	CC	TT
369	AA	CC	GG	GG	TT	TT	GG	GG	GG	CC	CT
370	TT	CG	GA	GA	TC	TT	GA	GA	GA	CC	CC
371	TA	CG	GA	GA	TC	TA	GA	GA	GG	CT	CC
372	AA	GG	AA	AA	CC	AA	AA	AA	GG	CT	CC
373	AA	GG	AA	AA	TC	AA	AA	AA	AA	CT	CC
374	TA	CG	GA	GA	00	TT	00	GG	GG	CT	CC
375	AA	GG	AA	AA	CC	TA	AA	AA	GA	TT	CC
376	TA	GG	AA	AA	CC	TA	GA	GA	GA	CT	CC
377	AA	GG	AA	AA	CC	AA	AA	AA	GA	CT	CC
378	AA	GG	AA	AA	TC	TA	GA	GA	GA	CT	CC
379	TA	GG	AA	AA	CC	TA	AA	AA	GG	CT	CC
380	TA	GG	AA	AA	CC	TA	AA	AA	GA	TT	CC
381	AA	GG	AA	AA	CC	TA	AA	AA	AA	CT	CC
382	AA	GG	AA	AA	TC	TA	AA	AA	GA	CC	CC
383	AA	GG	AA	AA	TC	TA	AA	AA	GG	CT	CC
384	TA	GG	AA	AA	TC	TA	AA	AA	AA	CC	CC
385	TA	GG	AA	AA	CC	TA	GA	GA	GA	CT	CT
386	TA	GG	AA	AA	CC	AA	AA	AA	GA	CT	CC
387	TA	GG	AA	AA	TC	TA	GA	GA	GA	CC	CT
388	TA	GG	AA	AA	CC	TT	AA	AA	GA	TT	CC
389	AA	CG	GG	GA	TC	TT	GA	GA	GA	CT	CC
390	TA	GG	AA	AA	CC	TA	AA	AA	GA	CT	CC
391	TA	GG	AA	AA	CC	TT	AA	AA	AA	TT	CC
392	AA	GG	AA	AA	CC	AA	AA	AA	GG	CT	CC
393	TA	CC	AA	GG	TT	TT	GG	GG	GG	CT	CC
394	TA	GG	AA	AA	CC	00	GA	00	GA	CT	CC
395	TA	CG	AA	GA	TC	TT	00	GA	GA	CT	CC
396	AA	GG	AA	AA	CC	TA	GA	GA	GA	CC	CT
397	AA	GG	AA	AA	CC	TA	GA	GA	GG	CC	CT
398	TA	GG	AA	AA	TC	TT	GG	GG	GG	CT	CC
399	AA	GG	AA	AA	TC	TA	GA	GA	GA	CC	CC
400	AA	CG	GA	GA	TC	TA	GA	GA	GA	CC	CC
401	TA	GG	AA	AA	TC	TA	AA	AA	AA	TT	CC
402	AA	GG	AA	AA	CC	TA	AA	AA	AA	TT	CC
403	AA	GG	AA	AA	CC	TT	GG	GG	GG	CC	CT
404	AA	GG	AA	AA	TC	AA	AA	AA	GA	TT	CC
405	AA	GG	AA	AA	CC	TA	AA	AA	GA	CT	CC
406	TT	GG	AA	AA	CC	TA	AA	AA	GA	CT	CC
407	AA	GG	AA	AA	CC	AA	AA	AA	GA	CT	CC
408	AA	CG	GA	GA	TC	TA	GA	GA	GA	CC	CT
409	AA	GG	AA	AA	TC	TA	GA	GA	GA	CC	CT
410	AA	CG	GA	GA	TC	AA	AA	AA	GG	CC	CC
411	TA	GG	AA	AA	TC	AA	AA	AA	GA	CT	CC
412	AA	GG	AA	AA	TT	TT	AA	AA	AA	CT	CC
413	AA	GG	AA	AA	CC	TT	GG	GG	GG	CC	CT
414	AA	CG	GA	GA	TC	TT	AA	AA	GA	TT	CC
415	AA	CG	GA	GA	TC	TT	GG	GG	GG	CC	CT
416	AA	GG	AA	AA	TC	AA	AA	AA	AA	CT	CC
417	AA	GG	AA	AA	TC	TA	GA	GA	GA	CC	CC
418	TA	GG	AA	AA	TC	TA	AA	AA	GA	TT	CC
419	AA	GG	AA	AA	CC	AA	AA	AA	GG	CT	CC
420	AA	GG	AA	AA	CC	TA	GA	GA	GG	CC	CT
421	AA	CG	00	GA	TC	TT	GA	GA	GA	CT	CC
422	TA	GG	AA	AA	TC	TA	AA	AA	GG	CT	CC
423	AA	GG	AA	AA	TC	TA	GA	GA	GG	CC	CT
424	AA	CG	GA	GA	TT	TA	GA	GA	GG	CC	CC
425	TA	GG	AA	AA	TC	TT	GA	GA	GA	CT	CT
426	AA	GG	AA	AA	CC	TT	GA	GA	GA	CT	CT
427	AA	GG	AA	AA	CC	TT	GA	GA	GG	CC	CC
428	AA	GG	AA	AA	CC	AA	AA	AA	GA	CT	CC
429	AA	GG	AA	AA	CC	TT	GA	GA	GG	CC	CC
430	AA	GG	AA	AA	CC	00	AA	AA	GG	CT	CC
431	AA	GG	AA	AA	CC	AA	AA	AA	GA	CC	CC
432	AA	GG	AA	AA	CC	TA	AA	AA	GG	CC	CC
433	AA	GG	AA	AA	CC	TA	AA	AA	AA	CT	CC
434	AA	GG	AA	AA	CC	AA	AA	AA	GG	CT	CC
435	AA	GG	AA	AA	CC	TA	AA	AA	GA	CC	CC
436	TA	GG	AA	AA	CC	TA	GA	GA	GG	CT	CC
437	AA	GG	AA	AA	TC	TA	GA	GA	GG	CC	CT
438	AA	CG	00	GA	TT	AA	AA	AA	GA	CT	00
439	AA	GG	AA	AA	CC	TT	GG	GG	GG	CC	CT
440	AA	GG	AA	AA	TC	AA	AA	AA	AA	CC	CC
441	AA	GG	AA	AA	CC	TT	GA	GA	GA	CC	CT
442	AA	GG	AA	AA	CC	TA	AA	AA	GA	TT	CC
443	AA	CG	GA	GA	TC	AA	AA	AA	GG	CC	CC
444	AA	GG	AA	AA	CC	AA	AA	AA	AA	TT	CC
445	AA	CG	GA	GA	TC	TA	AA	AA	GA	CC	CC
446	AA	GG	AA	AA	CC	TA	AA	AA	AA	CT	CC
447	AA	GG	AA	AA	CC	TA	GA	GA	GA	CT	CT
448	TA	GG	AA	AA	TC	TA	AA	AA	GG	CT	CC
449	AA	GG	AA	AA	CC	TA	GA	GA	GG	CC	CT
450	AA	GG	AA	AA	TC	TA	GA	GA	GG	CC	CT
451	AA	GG	AA	AA	CC	TA	GG	GG	GG	CC	CT
452	AA	GG	AA	AA	CC	TT	AA	AA	GA	CC	CC
453	AA	GG	AA	AA	TC	TT	AA	AA	GA	CT	CC
454	AA	GG	AA	AA	TC	00	AA	AA	GA	CC	CC
455	TA	GG	AA	AA	TC	AA	AA	AA	GA	CT	CC
456	TA	GG	AA	AA	CC	TA	GA	GA	GG	CC	CC
457	AA	GG	AA	AA	CC	TT	AA	AA	GG	CT	CC
458	AA	GG	AA	AA	CC	TT	GA	GA	GG	CC	CC
459	AA	GG	AA	AA	TC	AA	AA	AA	GA	CC	CC
460	AA	CG	GA	GA	TC	TT	AA	AA	GA	CC	CC
461	AA	GG	AA	AA	CC	TA	AA	AA	GG	CT	CC
462	AA	GG	AA	AA	TC	TA	AA	AA	GA	CT	CC
463	00	GG	AA	AA	CC	00	AA	AA	GG	CT	CC
464	AA	GG	AA	AA	TT	TA	AA	AA	GG	CC	CC
465	TA	GG	AA	AA	TC	TA	AA	AA	AA	CT	CC
466	TA	GG	AA	AA	TT	TA	AA	AA	AA	CC	CC
467	AA	CG	GA	GA	TC	TA	GA	GA	GG	CT	CT
468	AA	GG	AA	AA	CC	TA	AA	AA	GA	CT	CC
469	AA	GG	AA	AA	CC	TA	AA	AA	GG	CC	CC
470	AA	GG	AA	AA	CC	TT	GG	GG	GG	CC	TT
471	TA	CG	GA	GA	TC	TT	GA	GA	GA	TT	CC
472	AA	GG	AA	AA	CC	TA	GA	GA	GA	CC	CT
473	AA	GG	AA	AA	TC	TA	GA	GA	GG	CC	CT
474	AA	GG	AA	AA	CC	TT	GA	GA	GA	CT	CT
475	00	GG	AA	GA	TC	TT	GA	00	GA	00	CT
476	AA	GG	AA	AA	CC	TA	AA	AA	GA	CT	00
477	TA	CG	GA	GA	TT	TA	GA	GA	GG	CC	CC
478	AA	GG	AA	AA	TT	AA	AA	00	GA	CC	CC
479	TT	CC	GG	GG	TT	TT	GG	GG	GG	CC	CT
480	TT	CG	GA	GA	TC	TT	GA	GA	GA	CT	CC
481	AA	CG	GA	GA	TT	TA	AA	AA	GA	CC	CC
482	00	GG	AA	AA	TC	TA	AA	AA	AA	TT	CC
483	TA	CG	GA	GA	TT	TA	GA	GA	GA	CT	CC
484	AA	GG	AA	AA	CC	TA	AA	AA	AA	TT	CC
485	TA	CG	GA	GA	TT	TT	GG	GG	GG	CC	CC
486	TT	GG	AA	AA	TT	TA	GA	GA	GA	CT	CC
487	TT	GG	AA	AA	TC	TT	GA	GA	GG	CC	CC
488	TA	CG	GA	GA	TT	TT	GG	GG	GG	CC	CC
489	TA	CC	GG	GG	TT	TT	GG	GG	GG	CC	CC
490	AA	CC	GG	GG	TT	TT	GA	GA	GG	CC	CC
491	TA	CG	GA	GA	TT	TT	GG	GG	GG	CC	CT
492	TA	CC	GG	GG	TT	TT	GA	GA	GG	CC	CT
493	TA	CC	GG	GG	TT	TT	GG	GG	GG	CC	CT
494	TA	CG	GA	GA	TC	TA	GA	GA	GA	CT	CT
495	AA	CC	GG	GG	00	TT	GA	GA	00	CC	CC
496	TA	CG	GA	GA	TC	TT	GG	GG	GG	CC	CT
497	TA	CC	GG	GG	TT	TT	GG	GG	GG	CC	CC
498	TA	CC	GG	GG	TT	TT	GA	GA	GA	CT	CC
499	TA	CG	GA	GA	TT	TT	GG	GG	GG	CC	CT
500	TT	CC	GG	GG	TC	TT	GG	GG	GA	CC	CC
501	TA	CG	GA	GA	TC	TA	GA	GA	GG	CC	CC
502	AA	CC	GG	GG	TT	TT	GG	GG	GG	CC	CT
503	TA	CC	GG	GG	TT	TT	GG	GG	GG	CC	CT
504	TA	CG	GA	GA	TT	TT	GA	GA	GA	CT	CT
505	TA	CG	GA	GA	TC	TT	GG	GG	GG	CC	CT
506	AA	CG	GA	GA	TT	TA	GA	GA	GA	CT	CC
507	TT	CG	GA	GA	TC	TT	GG	GG	GG	CC	CT
508	TA	CG	GA	GA	TC	TT	AA	AA	GA	CT	CC
509	TT	CG	GA	GA	TT	TT	GG	GG	GG	CC	CC
510	TA	CG	GA	GA	TC	TA	GA	GA	GG	CC	CC
511	TA	CG	GA	00	TC	00	GG	GG	GA	CT	CT
512	TA	CC	GG	GG	TT	TT	GG	GG	GG	CC	TT
513	TT	CG	GA	GA	TC	TT	GG	GG	GA	CC	CC
514	TA	CG	GA	GA	TC	TA	GA	GA	GG	CT	CT
515	TT	00	GG	GG	TT	TT	GG	GG	GG	CC	CT
516	TA	CC	GG	GG	TT	TT	GA	GA	GA	CT	CC
517	TA	CG	GA	GA	TC	TT	GG	GG	GG	CC	CC
518	TA	CG	GA	GA	TC	TT	GG	GG	GG	CC	CT
519	AA	CC	GG	GG	TT	TT	GG	GG	GG	CC	CT
520	TA	CG	GA	GA	TC	TT	GG	GG	GG	CC	CC
521	00	CC	GA	GA	TT	00	00	00	GG	CT	CT
522	TA	CC	GG	GG	TT	TT	GA	GA	GG	CC	CC
523	TA	CC	GG	GG	TT	TT	GG	GG	GG	CC	CC
524	TT	CG	GA	GA	TT	TT	GG	GG	GG	CC	CC
525	TT	CG	GA	GA	TT	TT	GG	GG	GG	CC	CC
526	TT	CC	GG	GG	TT	TT	GG	GG	GG	CC	CT
527	AA	CG	GA	GA	TT	TT	GA	GA	GG	CC	CC
528	TT	GG	AA	AA	TC	TA	GA	GA	GA	CT	CC
529	TA	CC	GA	GA	TC	TT	GG	GG	GG	CC	TT
530	AA	CC	GA	GA	TT	00	00	GA	GA	CC	CT
531	TT	CG	GA	GA	TC	TT	GG	GG	GG	CC	CT
532	TT	CC	GG	00	TT	TT	GG	GG	GG	CC	CC
533	TT	CG	GA	GA	TC	TT	GG	GG	GA	CC	CT
534	TA	CC	00	GG	TT	TT	GG	GG	GG	CC	CT
535	TA	CG	GA	GA	TT	TT	GG	GG	GG	CC	CT
536	TA	CG	GA	GA	TC	TT	GG	GG	GG	CC	CT
537	TT	CC	GG	GG	TT	TT	GG	GG	GG	CC	CT
538	TA	CC	GG	GG	TT	TT	GG	GG	GG	CC	CT
539	TA	CC	00	GG	TT	TT	GA	GA	GG	CC	CC
540	TT	GG	AA	AA	TC	TT	GG	GG	GG	CC	CC
541	TA	CG	GA	GA	TT	TA	GA	GA	GG	CC	CC
542	TA	GG	AA	AA	TC	TT	GA	GA	GA	CC	CC
543	TT	CG	GA	GA	TT	TT	GG	GG	GG	CC	CT
544	00	GG	AA	GA	TC	TT	00	00	GG	CC	CC
545	TT	CC	GG	GG	TT	TT	GG	GG	GG	CC	TT
546	TA	CC	GA	GG	TT	TT	GG	GG	GG	CC	CT
547	TT	CC	GG	GG	TT	TT	GG	GG	GG	CC	CT
548	AA	CG	GA	GA	TC	TA	GA	GA	GA	CT	CT
549	00	CG	GG	00	TC	TT	00	00	GA	CT	CT
550	TT	GG	AA	AA	CC	TT	GA	GA	GA	CT	CC
551	TA	GG	AA	AA	TC	TA	GA	GA	GA	CT	CC
552	TT	CC	GG	GG	TT	TT	GG	GG	GG	CC	CT
553	TA	GG	AA	AA	CC	TT	GA	GA	00	CC	CC
554	TA	CC	00	GG	TT	TT	GA	GA	GA	CT	CT
555	AA	CG	GG	GA	TC	TT	GG	GG	GG	CC	CT
556	AA	CG	GA	GA	TC	TT	AA	AA	GG	CC	CC
557	AA	CG	GG	GA	TT	TA	GA	GA	GG	CC	CT
558	TA	CC	GA	GG	TT	TT	GA	GG	GG	CC	CT
559	TA	CG	GA	GA	TT	TT	AA	AA	GA	CT	CC
560	TT	CC	GG	GG	TT	TT	GG	GG	GG	CC	CT
561	TA	GG	AA	AA	CC	TA	GA	GA	GG	CT	CC
562	TA	CC	GG	GG	TT	TT	GA	GA	GG	CC	CT
563	AA	CG	GA	GA	TC	TA	GA	GA	GG	CC	CT
564	TA	CG	GA	GA	TC	TT	GA	GA	GA	CT	CT
565	TA	CG	GA	GA	TT	TA	GA	GA	GG	CC	CT
566	TA	CC	GG	GG	TT	TT	GG	GG	GG	CC	TT
567	TT	CG	GA	GA	TC	TA	GA	GA	GA	CT	CT
568	TT	CC	GG	GG	TT	TT	GG	GG	GG	CC	CT
569	TA	CG	GA	GA	TC	TT	GA	GA	GA	CT	CT
570	TA	CG	GA	GA	TC	TA	GA	GA	GG	CC	CT
571	TT	CC	GA	GA	TT	TT	GG	GG	GG	CC	CT
572	TA	CG	GA	GA	TC	TT	GG	GG	GG	CC	CC
573	AA	CC	GG	GG	TT	TT	GG	GG	GG	CC	CT
574	TA	CC	GG	GG	TT	TT	GG	GG	GG	CC	CT
575	TA	CG	GA	GA	TT	TT	GA	GA	GG	CC	CC
576	TA	CC	GG	GG	TT	TT	GG	GG	GG	CC	CT
577	TA	CC	GG	GG	TT	TT	GA	GA	GG	CC	CT
578	AA	CG	GA	GA	TC	TA	GA	GA	GA	CT	CT
579	AA	GG	AA	AA	TC	TT	GA	GA	GA	CT	CT
580	TA	CC	GG	GG	TT	TT	GG	GG	GG	CC	CC
581	TA	CG	GG	GG	TT	TT	GA	GA	GG	CT	CC
582	AA	GG	AA	AA	CC	TA	AA	AA	GA	CT	CC
583	TT	CG	GA	GA	TC	TT	GG	GG	GG	CC	CC
584	TT	CG	GA	00	TC	TT	GG	GG	GG	CC	TT
585	00	CG	GA	GA	TC	TT	GG	GG	GG	CC	CT
586	AA	GG	AA	AA	00	TT	AA	AA	GA	CT	CC
587	TA	CC	GA	GG	TT	TT	GG	GG	GG	CC	CC
588	AA	GG	AA	AA	TC	TA	GA	GA	GA	CT	CC
589	AA	GG	AA	AA	CC	TT	GA	GA	AA	TT	CC
590	AA	CG	GA	GA	TC	TA	AA	AA	AA	CT	CC
591	00	CC	GG	GG	TT	TT	GG	GG	GG	CC	CC
592	TT	CC	GG	GG	TT	TT	GG	GG	GG	CC	CT
593	TA	CC	GG	GG	TT	TT	GA	GA	AA	CC	CT
594	TA	GG	AA	AA	CC	TA	GA	GA	GG	CT	CC
595	AA	CC	GG	GG	TT	TT	GG	GG	GG	CC	CC
596	TA	CC	GG	GG	TT	TT	GG	GG	GG	CC	TT
597	TT	CC	GG	GG	TT	TT	GG	GG	GG	CC	CT
598	AA	GG	AA	AA	TC	AA	AA	AA	GA	CC	CC
599	AA	GG	AA	AA	TC	TA	GA	GA	GG	CC	CT
600	AA	GG	AA	AA	TC	TT	GA	GA	GG	CC	CT
601	TA	CC	GG	GG	TT	TT	GG	GG	GG	CC	TT
602	00	CC	GA	GG	TT	TT	GG	GG	GG	CC	CT
603	TT	CC	GG	GG	TC	TT	GG	GG	GA	CC	CT
604	AA	CC	GG	GG	TT	TT	GG	GG	GG	CC	CC
605	TT	GG	AA	AA	CC	TT	GG	GG	GG	CC	TT
606	TA	CG	GA	GA	TC	TT	AA	AA	AA	CC	CC
607	AA	GG	AA	AA	CC	TA	AA	AA	AA	CT	CC
608	TT	CC	GG	GG	TT	TT	GG	GG	GG	CC	CC
609	TT	CC	GA	GG	TT	TT	GG	GG	GG	CC	CC
610	TT	CC	GG	GG	TT	TT	GG	GG	GG	CC	CC
611	TA	GG	AA	AA	CC	TA	AA	AA	GA	CT	CC
612	AA	GG	AA	AA	TC	AA	AA	AA	GA	TT	CC
613	TA	GG	AA	AA	CC	TT	GA	GA	GA	CT	CC
614	TA	CC	GG	GG	TT	TT	GG	GG	GG	CC	CC
615	TT	CC	00	GG	TT	TT	GA	GG	GG	CC	CC
616	AA	GG	AA	AA	CC	AA	AA	AA	AA	CC	CC
617	TA	CC	GG	GG	TT	TT	GG	GG	GG	CC	CC
618	AA	CC	GG	GG	TT	TT	GA	GA	GA	CC	CC
619	TA	CC	GA	GG	TT	TT	GG	GG	GG	CC	CC
620	AA	CC	GG	GG	TT	TT	GG	GG	GG	CC	CC
621	AA	CG	GA	GA	TC	TT	GG	GG	GG	CC	CT
622	TA	CC	GG	GG	TT	TT	GG	GG	GG	CC	CC
623	TT	CC	GG	GA	TT	TA	GG	GG	GG	CC	TT
624	AA	GG	AA	AA	TC	TT	GA	GA	GA	CT	CC
625	TA	CC	GG	GG	TT	TT	GG	GG	GG	CC	CC
626	TA	00	GG	GG	TT	TT	GG	00	GG	00	CT
627	TT	CC	GG	GG	TT	TT	GG	GG	GG	CC	CC
628	TA	00	GG	GG	TT	TT	GG	GG	GG	00	CT
629	TA	CC	GG	GG	TT	TT	GG	GG	GG	CC	CC
630	AA	GG	AA	AA	TC	AA	AA	AA	GA	CT	CC
631	TA	CC	GG	GG	TT	TT	GG	GG	GG	CC	CT
632	TA	CC	GG	GG	TT	TT	GG	GG	GG	CC	CC
633	AA	GG	AA	AA	TT	TT	GA	GA	GA	CC	CC
634	TA	CG	AA	AA	CC	TT	GA	GA	GA	CT	CT
635	TA	CG	GG	GA	TC	TT	GA	GA	GA	CT	CT
636	TT	CC	GA	GG	TT	TT	GG	GG	GG	CC	CC
637	AA	GG	AA	AA	TC	TA	AA	AA	AA	CT	CC
638	AA	GG	AA	AA	CC	TA	GA	GA	GG	CC	CT
639	TA	CC	GG	GG	TT	TT	GG	GG	GG	CC	CC
640	TA	CC	GG	GA	TT	TA	GG	GG	GG	CC	CT
641	TA	GG	AA	AA	TC	TA	AA	AA	AA	CC	CC
642	TT	CG	GA	GA	TC	TT	GG	GG	GG	CC	CT
643	AA	GG	AA	AA	CC	TT	AA	AA	GG	TT	CC
644	TA	GG	AA	AA	CC	TT	GA	GA	GG	CT	CT
645	TT	CC	GG	GG	TT	TT	GA	GA	GA	CC	CC
646	TA	GG	AA	AA	CC	TA	AA	AA	GA	CT	CC
647	AA	GG	AA	AA	CC	TA	GA	GA	GG	CC	CT
648	AA	GG	AA	AA	CC	TT	GA	GA	GA	CT	CT
649	TT	CC	GG	GG	TT	TT	GG	GG	GG	CC	CT
650	TA	CC	GG	GG	TT	TT	GG	GG	GG	CC	TT
651	AA	GG	AA	AA	CC	TA	AA	AA	GG	CT	00
652	TA	CG	GA	GA	TC	TT	GG	GG	GG	CC	CT
653	TT	CC	GG	GG	TT	TT	GG	GG	GG	CC	CT
654	TT	CG	GA	GA	TC	TT	GG	GG	GG	CC	TT
655	AA	GG	AA	AA	TC	TA	AA	AA	GA	CC	CC
656	TA	CC	GG	GG	TT	TT	GG	GG	GG	CC	TT
657	TA	CC	GA	GA	TT	TA	GG	GG	GG	CC	CC
658	TA	CG	GA	GA	TC	TT	GG	GG	GG	CC	CT
659	TT	CC	GG	GG	TT	TT	GG	GG	GG	CC	CC
660	TA	CG	GG	GG	TC	TT	00	GG	GG	CC	CC
661	TA	CC	GG	GG	TT	TT	GG	GG	GA	CC	CC
662	AA	GG	AA	AA	CC	TA	GA	GA	GA	CT	CT
663	TT	CC	GA	GG	TT	TA	GG	GG	GG	CC	CT
664	TT	CC	GA	GG	TT	TT	GG	GG	GG	CC	CC
665	TA	GG	AA	AA	TC	TA	GA	GA	GG	CC	CT
666	TA	GG	AA	AA	TC	AA	AA	AA	AA	CT	CC
667	TA	CC	GG	GG	TT	TT	GG	GG	GG	CC	CC
668	TA	CC	GG	GG	TT	TT	GG	GG	GG	00	CC
669	TT	CC	00	GG	TT	00	GA	GG	GG	CC	CC
670	TT	CC	GA	GG	TT	TT	GG	GG	GG	CC	CT
671	TA	CC	GG	GG	TT	TT	GG	GG	GG	CC	CC
672	AA	GG	AA	AA	TC	TA	AA	AA	GA	CT	CC
673	TA	CG	00	GA	TC	TT	GA	GG	GG	CC	TT
674	AA	CG	GA	GA	TC	TA	GA	GA	GA	CT	CC
675	TA	GG	AA	AA	TC	AA	AA	AA	GA	CT	CC
676	TA	CC	GG	GG	TT	TT	GG	GG	GG	CC	CC
677	00	00	GG	GG	TT	TT	GG	00	GG	00	CC
678	TA	CC	GG	GG	TT	TT	GG	GG	GG	CC	CC
679	TA	CG	GA	GA	TC	TT	GG	GG	GG	CC	CC
680	TT	CC	GG	GG	TT	TT	GA	GA	GA	CC	CC
681	AA	GG	AA	AA	00	TA	AA	AA	GA	CT	CC
682	TT	CG	GA	GA	TC	TT	GG	GG	GG	CC	CT
683	TT	CC	GG	GA	TT	TT	GG	GG	GG	CC	CT
684	TA	CC	GG	GG	TT	TT	GG	GG	GG	CC	CC
685	TA	CC	GG	GG	TT	TT	GG	GG	GG	CC	CC
686	AA	CC	GG	GG	TT	TT	GG	GG	GG	CC	CC
687	TA	GG	AA	AA	CC	TA	AA	AA	AA	CC	CC
688	TT	CC	GA	GG	00	TT	GG	GG	00	CC	CC
689	AA	GG	AA	AA	CC	TA	GA	GA	GG	CT	CT
690	TA	CC	00	GG	TT	TT	GA	GA	GA	CC	CC
691	TA	CC	GA	GG	TT	TT	GG	GG	GG	CC	CC
692	TA	GG	AA	AA	TC	TT	GA	GA	GA	CT	CT
693	TT	CC	GG	GG	TT	TT	GG	GG	GG	CC	CT
694	TA	GG	AA	AA	TC	TT	GG	GG	GG	CC	TT
695	AA	GG	AA	AA	00	TA	AA	AA	00	CT	00
696	AA	GG	AA	AA	CC	TA	GA	GA	GG	CC	CT
697	AA	GG	AA	AA	TC	TT	AA	AA	AA	CT	CC
698	AA	GG	AA	AA	CC	TA	AA	AA	GA	CT	CC
699	AA	GG	AA	AA	CC	TT	AA	AA	AA	CT	CC
700	TT	CC	GG	GA	TT	00	GG	GG	GG	CC	00
701	TA	CC	GA	GG	TT	TT	GA	GG	GG	CC	CC
702	AA	GG	AA	AA	TT	TA	GA	GA	GA	CT	CC
703	AA	GG	AA	AA	CC	TA	AA	AA	GA	TT	CC
704	TT	CC	GG	GG	TT	TT	GG	GG	GG	CC	CT
705	TA	CG	00	GA	TC	TT	00	GA	GA	CT	CT
706	TA	GG	AA	AA	CC	TA	AA	AA	GA	CT	CC
707	TA	GG	AA	AA	TC	TA	AA	AA	GA	CT	CC
708	AA	GG	AA	AA	CC	AA	AA	AA	GG	TT	CC
709	TA	CG	AA	AA	CC	TT	GA	GA	GA	CC	CC
710	TA	CC	GG	GG	TT	TT	GG	GG	GG	CC	CC
711	TT	CC	GG	GG	TT	TT	GG	GG	GG	CC	CC
712	TA	CC	GG	GG	TT	TT	GG	GG	GG	CC	CC
713	AA	GG	AA	AA	TT	TA	GA	GA	GA	CT	CC
714	TA	CC	GG	GG	TT	TT	GG	GG	GG	CC	CC
715	AA	GG	AA	AA	TC	TA	AA	AA	AA	TT	CC
716	TA	GG	AA	AA	TC	TA	GA	GA	GA	CC	CT
717	AA	GG	AA	AA	TC	TA	AA	AA	GA	CT	CC
718	TT	CC	GG	GG	TT	TT	GG	GG	GG	CC	CT
719	AA	GG	AA	AA	CC	TA	AA	AA	GA	TT	CC
720	TT	CC	GG	GG	TT	TT	GA	GA	AA	CC	CT
721	AA	CC	GG	GG	TT	TT	GA	GA	GA	CC	CC
722	AA	GG	AA	AA	TC	TA	AA	AA	GA	TT	CC
723	TT	GG	AA	AA	CC	TA	GA	GA	GG	CC	CT
724	AA	GG	AA	AA	CC	TA	AA	AA	AA	TT	CC
725	AA	GG	AA	AA	TC	TA	AA	AA	GA	CT	CC
726	TA	CC	GG	GG	TT	TT	GG	GG	GG	CC	CT
727	AA	CC	GG	GG	TT	TT	GG	GG	GG	CC	CC
728	TT	CC	GG	GG	TT	TT	GG	GG	GG	CC	CT
729	TA	CC	GG	GG	TT	TT	GG	00	GG	CC	CC
730	AA	GG	AA	AA	CC	00	AA	AA	GA	CT	CC
731	TA	CC	GG	GG	TT	TT	GG	GG	GG	CC	CC
732	TT	CC	GA	GG	TT	TT	GG	GG	GA	CC	CT
733	TA	GG	AA	AA	CC	TT	GG	GG	GG	CC	TT
734	AA	CC	GG	GG	TT	TT	GG	GG	GG	CC	CC
735	AA	GG	AA	AA	TC	00	AA	AA	AA	TT	CC
736	TT	CC	GA	GG	TT	TT	GA	GA	GA	CC	CC
737	AA	GG	AA	AA	CC	AA	AA	AA	AA	TT	CC
738	AA	GG	AA	AA	TC	AA	AA	AA	GA	CT	CC
739	TA	GG	AA	AA	TC	TA	GA	GA	GA	CT	CC
740	TA	CC	GG	GG	TT	TT	GG	GG	GG	CC	CT
741	AA	GG	AA	AA	TT	AA	AA	AA	AA	CT	CC
742	TA	GG	AA	AA	CC	AA	AA	AA	GA	CT	CC
743	TT	CC	GG	GG	TT	TT	00	00	GG	CC	CC
744	TA	GG	AA	AA	TC	AA	AA	AA	GG	CC	CC
745	AA	GG	AA	AA	CC	AA	AA	AA	AA	TT	CC
746	TA	CC	GA	GG	TT	TT	GG	GG	GG	CC	CC
747	AA	CG	GG	GA	TC	TA	AA	AA	AA	TT	CC
748	AA	GG	AA	AA	TC	AA	AA	AA	GA	CT	CC
749	TA	CG	GA	GA	TT	TA	GA	GA	GA	CC	CC
750	TT	CC	GG	GG	TT	TT	GG	GG	GG	CC	CC
751	TA	GG	AA	AA	CC	TA	GA	GA	GA	CC	CT
752	TA	CC	GG	GG	TT	TT	GG	GG	GA	CC	CT
753	AA	GG	AA	AA	CC	TA	AA	AA	AA	TT	CC
754	AA	GG	AA	AA	CC	AA	AA	AA	GA	CT	CC
755	TA	GG	AA	AA	CC	TA	AA	AA	GA	TT	CC
756	TA	GG	AA	AA	CC	TA	AA	AA	GA	TT	CC
757	TT	CC	GA	GG	TT	TT	GG	GG	GG	CC	CC
758	TA	GG	AA	AA	CC	AA	AA	AA	GA	CT	CC
759	AA	CG	GA	GA	TC	TT	AA	AA	AA	CT	CC
760	AA	GG	AA	AA	TC	TA	AA	AA	GA	CT	CC
761	TA	GG	AA	AA	TC	TA	AA	AA	GA	CC	CT
762	AA	GG	AA	AA	TC	AA	AA	AA	GA	CT	CC
763	AA	GG	AA	AA	TC	TA	AA	AA	AA	TT	CC
764	TA	CC	GG	GG	TT	TT	GG	GG	GG	CC	CC
765	TT	CC	GA	GG	TT	TT	GG	GG	GG	CC	CC
766	TA	GG	AA	AA	CC	TT	GA	GA	GA	CT	CT
767	00	CC	GG	GG	TT	TT	GG	GG	GG	CC	CC
768	TA	GG	AA	GA	TC	00	AA	AA	GA	00	CC
769	AA	GG	AA	AA	TC	TT	AA	AA	AA	CT	CC
770	AA	GG	AA	AA	TC	AA	AA	AA	GG	CT	CC
771	TT	CC	GG	GG	TT	TT	GG	GG	GA	CC	CC
772	TA	GG	AA	AA	TC	TA	AA	AA	GA	CC	CC
773	AA	CC	GG	GG	TT	TT	GA	GA	GA	CC	CC
774	TT	CC	GG	GG	TT	TT	GG	GG	GG	CC	CC
775	TT	CG	GA	GA	TC	TA	GA	GA	GG	TT	CC
776	TA	CC	GG	GG	TT	TT	GG	GG	GG	CC	CC
777	TA	GG	AA	AA	CC	TA	GA	GA	GA	CT	CT
778	TA	GG	AA	AA	CC	00	AA	AA	AA	CT	CC
779	AA	GG	AA	AA	TT	TA	GA	GA	GA	CT	CC
780	TA	GG	AA	AA	TC	TA	GA	GA	GG	CT	CC
781	TA	CC	GG	GG	TT	TT	GA	GA	GA	CC	CC
782	AA	GG	AA	AA	00	TA	AA	AA	GG	CT	CC
783	TT	GG	AA	AA	CC	TA	AA	AA	GG	CT	CC
784	AA	GG	AA	AA	TC	TT	AA	AA	AA	CC	CC
785	TT	GG	AA	AA	TC	TA	GA	GA	GG	CC	CT
786	TA	GG	AA	AA	TC	AA	AA	AA	AA	00	CC
787	TA	GG	AA	AA	CC	AA	AA	AA	GA	TT	CC
788	AA	GG	AA	AA	CC	TA	AA	AA	AA	TT	CC
789	AA	GG	AA	AA	TC	AA	AA	AA	GA	CT	CC
790	TA	GG	AA	AA	TC	AA	AA	AA	GA	CT	CC
791	AA	GG	AA	AA	TC	TA	AA	AA	AA	TT	CC
792	TA	GG	AA	AA	TT	TA	AA	AA	GG	CT	CC
793	AA	GG	AA	AA	TC	AA	AA	AA	GA	CC	CC
794	AA	GG	AA	AA	CC	AA	GA	GA	GA	CC	CC
795	AA	GG	AA	AA	TC	TT	AA	AA	GA	TT	CC
796	AA	GG	AA	AA	TC	TA	AA	AA	GA	CT	CC
797	AA	GG	AA	AA	TC	TT	AA	AA	AA	TT	CC
798	AA	GG	AA	AA	TC	AA	AA	AA	GA	CC	CC
799	AA	GG	AA	AA	TC	TA	AA	AA	GG	CC	CC
800	AA	GG	AA	AA	TC	TA	AA	AA	GG	CT	CC
801	AA	GG	AA	AA	TC	AA	AA	AA	GA	CT	CC
802	TA	GG	AA	AA	TC	TA	AA	AA	GA	CC	CC
803	TA	GG	AA	AA	TC	TA	AA	AA	GA	TT	CC
804	AA	GG	AA	AA	TC	TA	AA	AA	GA	TT	CC
805	AA	GG	AA	GA	TC	TA	AA	AA	GA	CC	CC
806	AA	GG	AA	AA	CC	TA	AA	AA	GA	CT	CC
807	TT	GG	AA	AA	CC	AA	AA	AA	GA	CC	CC
808	AA	GG	AA	AA	TC	TT	AA	AA	GA	CT	CC
809	AA	GG	AA	AA	CC	TT	GA	GA	GA	CT	CC
810	TA	GG	AA	AA	TC	TT	AA	AA	GA	TT	CC
811	AA	GG	AA	AA	CC	TA	GA	GA	GG	CC	CC
812	AA	GG	AA	AA	CC	AA	AA	AA	GG	CT	CC
813	AA	GG	AA	AA	TC	TT	GA	GA	GG	CT	CC
814	AA	CG	GA	GA	TC	AA	AA	AA	GA	CC	CC
815	AA	GG	AA	AA	TC	TA	AA	AA	AA	TT	CC
816	TA	CG	AA	GA	TT	TT	AA	AA	GA	TT	CC
817	TA	GG	AA	AA	TC	TT	AA	AA	GA	CT	CC
818	AA	GG	AA	AA	TC	TA	AA	AA	GA	TT	CC
819	AA	GG	AA	AA	TC	AA	AA	AA	GA	CC	CC
820	TT	GG	AA	AA	CC	TT	GG	GG	GG	CC	CT
821	TA	GG	AA	AA	CC	AA	AA	AA	GA	CC	CC
822	AA	CG	AA	00	TT	TA	AA	AA	GA	CT	CC
823	AA	GG	AA	AA	CC	TA	GA	GA	GA	CC	TT
824	TA	GG	AA	AA	CC	TT	AA	AA	GA	CT	CC
825	AA	GG	AA	AA	TC	TT	AA	AA	GG	CT	CC
826	TA	GG	AA	AA	TT	TT	GA	GA	GG	CT	CC
827	AA	GG	AA	AA	CC	TA	AA	AA	GG	CC	CC
828	AA	GG	AA	AA	CC	TA	AA	AA	GA	CT	CC
829	TA	GG	AA	AA	TT	TT	GA	GA	GA	CT	CC
830	TA	GG	AA	AA	CC	TA	AA	AA	GA	CT	CC
831	AA	GG	AA	AA	TT	TA	AA	AA	GA	CT	CC
832	TA	GG	AA	AA	TC	TA	AA	AA	GA	CC	CC
833	TA	GG	AA	AA	TC	AA	AA	AA	GA	CC	CC
834	TA	GG	AA	AA	CC	AA	GG	GG	GG	CC	CT
835	AA	GG	AA	AA	CC	AA	AA	AA	GA	CC	CC
836	AA	GG	AA	AA	CC	TA	GG	GG	GG	CC	CC
837	AA	GG	AA	AA	CC	AA	GA	GA	GG	CT	CC
838	AA	GG	AA	AA	TT	TA	AA	AA	GA	CT	CC
839	AA	GG	AA	AA	CC	AA	AA	AA	GG	CC	CC
840	AA	GG	AA	AA	TC	TT	AA	AA	GA	TT	CC
841	AA	GG	AA	AA	TC	TA	GA	GA	GA	CT	CC
842	TA	GG	AA	AA	TC	AA	AA	AA	GA	CC	CC
843	AA	GG	AA	AA	TC	TA	AA	AA	GA	CT	CC
844	AA	GG	AA	AA	TC	TA	AA	AA	AA	CT	CC
845	AA	GG	AA	AA	TC	TA	AA	AA	GA	CC	CC
846	AA	GG	AA	AA	TC	TT	AA	AA	GG	CT	CC
847	TA	GG	GA	GA	CC	TT	GG	GG	GG	CC	CT
848	AA	GG	AA	AA	TC	TT	AA	AA	GA	TT	CC
849	AA	GG	AA	AA	CC	AA	AA	AA	GG	CC	CC
850	AA	GG	AA	AA	TC	TA	AA	AA	GA	CC	CC
851	TA	GG	AA	AA	TC	TA	AA	AA	GA	TT	CC
852	AA	GG	AA	AA	TC	TA	AA	AA	AA	CT	CC
853	TA	GG	AA	AA	CC	AA	AA	AA	GG	CT	CC
854	TA	GG	AA	AA	CC	TA	GA	GA	GG	CC	CC
855	AA	CG	GG	GA	TC	TA	AA	AA	GG	CC	CC
856	AA	GG	00	AA	TC	TT	00	GA	GA	CT	CC
857	AA	GG	AA	AA	CC	TA	GA	GA	GA	CT	CC
858	TA	CG	GA	GA	TC	TT	GA	GA	GG	CT	CC
859	AA	CG	GA	GA	TT	TT	GA	GA	GA	CT	CC
860	AA	GG	AA	AA	CC	TA	GA	GA	GA	CC	CC
861	AA	CG	00	GA	TC	TA	AA	AA	GA	CT	CC
862	AA	GG	AA	AA	TC	AA	AA	AA	00	CC	CC
863	AA	GG	AA	AA	CC	TT	GA	GA	GG	CT	CC
864	TA	GG	AA	AA	TT	TA	GA	GA	GG	CC	CC
865	AA	GG	AA	AA	TC	TT	AA	AA	GA	CT	CC
866	00	GG	AA	00	TC	TT	AA	AA	GA	TT	CC
867	TA	GG	AA	AA	TT	TA	AA	AA	AA	CT	CC
868	AA	GG	AA	AA	CC	TA	GA	GA	GG	CC	CT
869	AA	GG	AA	AA	TC	AA	AA	AA	GG	CC	CC
870	AA	GG	AA	AA	CC	AA	AA	AA	AA	CT	CC
871	TA	00	GA	GA	TT	TA	GA	GA	GA	CT	CT
872	TT	CG	GA	GA	TC	TT	GG	GG	GA	CC	CT
873	AA	CC	GG	GG	TT	TA	GA	GA	GA	CT	CT
874	TA	CG	GG	GG	TT	TT	GG	GG	GG	CC	CT
875	TA	CC	GA	GG	TT	TT	GA	GA	GG	CC	CT
876	TA	CC	GA	GG	TT	TT	GG	GG	GG	CC	CC
877	TT	CG	AA	GA	TC	TT	GA	GA	GG	CC	CC
878	TT	CC	GA	GG	TT	TT	GA	GA	GG	CC	CC
879	AA	CG	AA	GA	TC	TT	GA	GA	GG	CC	CC
880	TA	CG	GA	GA	TT	TT	GG	GG	GG	CC	CC
881	TA	CC	GA	GG	TT	TT	GA	GA	GA	CT	CC
882	TA	CC	GG	GG	TT	TT	GG	GG	GG	CC	CC
883	TA	CC	GA	GG	TT	TT	GG	GG	GG	CC	CT
884	TA	CC	GA	GG	TT	TT	GG	GG	GG	CC	CC
885	TA	CC	GA	GA	TT	00	GG	GG	GG	CC	CC
886	TA	CC	AA	GA	TC	TT	GA	GA	GA	CT	CC
887	00	CG	GA	GA	TC	TA	GA	GA	GA	CT	CC
888	TT	CG	GA	GA	TC	TA	GA	GA	GA	CT	CC
889	TA	CG	GA	GA	TC	TT	GA	GA	GA	CC	CT
890	AA	CC	GG	GG	TT	TT	GG	GG	GG	CC	TT
891	TA	CG	GA	GA	TC	TT	GA	GA	GA	CT	TT
892	TA	CG	GA	GA	TT	TA	GA	GA	GA	CT	CT
893	AA	CG	GA	GA	TT	TA	GA	GA	GA	CC	CT
894	TA	CC	GG	GG	TT	TT	GG	GG	GG	CC	TT
895	TA	CC	GG	GA	TT	00	GG	GG	GG	CC	CT
896	TA	CC	GG	GG	TT	TT	GG	GG	GA	CC	TT
897	TT	CC	GG	GG	TT	TT	GA	GA	GG	CC	CT
898	TT	CG	GA	GA	TC	TA	GA	GA	GG	CC	CT
899	TA	CG	GA	GA	TT	TT	GA	GA	GA	CT	CT
900	TA	CC	GA	GG	TT	TT	GA	GA	GG	CT	CT
901	TA	CC	GG	GG	TT	TT	GG	GG	GG	CC	TT
902	TT	CC	GG	GG	TT	TT	GG	GG	GG	CC	TT
903	TA	CC	GG	GG	TT	TT	GG	GG	GG	CC	CT
904	AA	CG	GA	00	TT	TA	GA	GA	GA	CT	CC
905	AA	CC	GA	GA	TT	TT	GG	GG	GG	CC	CT
906	TA	CC	GA	GG	TT	TT	GG	GG	GG	CC	CT
907	TT	CG	GA	GA	TC	TT	GA	GA	GA	CC	CC
908	TA	CC	GG	GG	TT	TT	GG	GG	GG	CC	CT
909	TA	CG	GA	GA	TC	TT	GG	GG	GG	CC	CT
910	TA	CC	GG	GG	TT	TT	GG	GG	GG	CC	TT
911	AA	CC	GA	GG	TT	TT	GG	GG	GG	CC	CC
912	TA	CC	AA	GG	TT	TT	GG	GG	GG	CC	CT
913	TA	CG	GA	GA	TT	TA	GA	GA	GG	CC	CT
914	TT	CC	GG	GG	TT	TT	GG	GG	GG	CC	CT
915	TT	CC	GG	GG	TT	TT	GA	GA	GA	CC	CT
916	AA	CC	GG	GG	TT	TT	00	00	GG	CC	CT
917	TT	CG	GA	GA	TC	TT	GG	GG	GG	CC	CC
918	TT	CG	GG	GG	TT	TT	GG	GG	GG	00	CC
919	TT	CC	GG	GG	TT	TT	GA	GA	GG	CC	CC
920	00	CG	GA	GA	TT	TA	GA	GA	GA	CC	CC
921	AA	CG	AA	GA	TC	TA	GA	GA	GA	CT	CC
922	TT	CC	GG	GG	TT	TT	GA	GA	GA	CT	CC
923	TA	CC	GA	GA	TT	00	GG	GG	GG	CC	CC
924	TA	CG	GA	GA	TC	TA	GA	GA	GG	CC	CC
925	TT	CC	GG	GG	TT	TT	GG	GG	GG	CC	CC
926	TA	CG	GA	GA	TC	TT	GA	GA	GG	CC	CC
927	TT	CG	GA	GA	TC	TT	GA	GA	00	CC	CC
928	TA	CC	00	GG	TT	TT	GA	GA	GG	CC	CC
929	AA	CG	AA	GA	TC	TT	GG	GG	GG	CC	CC
930	AA	CC	GG	GG	TT	TT	00	GG	GG	CC	CC
931	AA	CG	GA	00	TC	00	GA	GA	GA	CT	CC
932	AA	CG	AA	GA	TC	TT	00	GA	GG	CC	CT
933	AA	CC	GG	GG	TT	TT	GG	GG	GG	CC	CC
934	TT	CG	GA	GA	TT	TA	GA	GA	GA	CT	CC
935	TA	CC	GG	GG	TT	TT	GG	GG	GG	CT	CC
936	TA	CC	GG	GG	TT	TT	GG	GG	GG	CC	CC
937	TA	CC	GG	GG	TT	TT	GG	GG	GG	CC	CC
938	TA	CC	GG	GG	TT	TT	GG	GG	GG	CC	TT
939	TA	CG	GA	GA	TC	TA	GG	GG	GG	CC	CT
940	TT	CG	GA	GA	TT	TA	GA	GA	GA	CT	CC
941	TA	CC	GG	GG	TT	TT	GA	GA	GG	CC	TT
942	TT	CG	GA	GA	TT	TA	GA	GA	GG	CC	CT
943	TA	CC	GG	GG	TT	TT	GG	GG	GG	CC	CC
944	TA	CG	GA	GA	TC	TA	GA	GA	GA	CC	CT
945	TT	CG	GA	GA	TC	TA	GA	GA	GG	CC	CT
946	TA	CC	GG	GG	TT	TA	GA	GA	GG	CC	CT
947	TT	CC	GA	GG	TT	TT	GG	GG	GG	CC	CT
948	TT	CC	GG	GG	TT	TT	GG	GG	GG	CC	CT
949	TA	GG	AA	AA	CC	TA	GA	GA	AA	CT	CC
950	TT	CC	GG	GG	TT	TT	GG	GG	GG	CC	TT
951	TA	CG	GA	GA	TT	TA	GA	GA	GG	CC	CT
952	TT	CC	GA	GG	TT	TT	GG	GG	GG	CC	CT
953	TT	CC	GG	GG	TT	TT	GG	GG	GG	CC	CT
954	AA	CC	GA	GG	TT	TT	GG	GG	GG	CC	CT
955	TA	CG	GA	GA	TT	TA	GA	GA	GG	CC	CT
956	TA	CC	GG	GG	TT	TT	GG	GG	GG	CC	CT
957	TA	CG	GA	GA	TC	TT	GA	GA	GA	CC	CT
958	TT	CC	GG	GG	TT	TT	GG	GG	GG	CC	CT
959	TA	CG	GA	GA	TC	TT	GA	GA	GG	CC	CT
960	TA	CC	GG	GG	TT	TT	GG	GG	00	CC	TT
961	TA	CC	GG	GG	00	TT	GG	GG	00	CC	CT
962	AA	CG	GA	GA	TT	TA	GA	GA	GG	CC	CT
963	TA	CC	GG	GG	TT	TT	GG	GG	GG	CC	CC
964	TA	CC	GG	GG	TT	TT	GG	GG	GA	CC	CT
965	TT	CC	GG	GG	TT	TT	GG	GG	GG	CC	CT
966	TT	CC	GG	GG	TC	TT	GG	GA	GA	CC	CC
967	AA	CG	GA	GA	TC	TT	GA	GA	GG	CC	CC
968	AA	CC	GG	GG	TT	TT	GG	GG	GG	CC	CT
969	AA	CG	GA	GA	TC	TT	GA	GA	GG	CT	CC
970	AA	CC	GG	GG	TT	TT	GG	GG	GG	CC	CT
971	TT	CC	GG	GG	TT	TT	GG	GG	GG	CC	CC
972	TA	CG	GA	GA	TC	TT	GG	GG	GA	CC	CT
973	TA	CC	00	GG	TT	TT	00	GG	GG	CC	TT
974	TA	CG	GA	GA	TC	TT	GG	GG	GA	CT	CT
975	TA	CG	GA	GA	TC	TT	GG	GG	GG	CC	CT
976	TA	CC	GA	GG	TT	TT	GG	GG	GG	CC	CT
977	TT	CG	GG	GA	TC	TT	GA	GA	GA	CC	CT
978	AA	CG	GA	GA	TT	TA	GA	GA	GG	CC	CT
979	TA	CC	GG	GA	TT	00	GG	GG	GG	CC	CT
980	TT	GG	AA	AA	TC	TA	GA	GA	GG	CC	CC
981	TA	CG	GA	GA	TC	TT	GA	GA	GG	CT	CT
982	TA	CG	GA	GA	TT	TT	GA	GA	GA	CT	CT
983	TA	CG	GA	GA	TC	TT	GG	GG	GG	00	TT
984	AA	CG	GG	GA	TC	TT	GA	GA	GA	CC	CT
985	TT	CG	GA	GA	TT	TT	GG	GG	GA	CT	CT
986	TA	CG	GA	GA	TC	TT	GG	GG	GG	CC	TT
987	TA	CG	GA	GA	TT	TA	AA	AA	GA	CC	CC
988	AA	CG	GA	GA	TT	TA	GA	GA	GG	CC	CT
989	00	CC	GG	GA	TT	00	GG	GG	GG	CC	CC
990	TA	CG	AA	GA	TC	TT	GG	GG	GG	CC	CT
991	TA	CC	GA	GG	TT	TT	GG	GG	GG	CC	CC
992	TA	CC	GG	GG	TT	TT	AA	AA	AA	CT	CC
993	TT	CG	GA	GA	TC	TA	GA	GA	GG	CT	CT
994	TT	CC	GG	GG	TT	TT	GG	GG	GG	CC	TT
995	AA	CC	GG	GG	TT	TT	GG	GG	GG	CC	CC
996	TA	CG	GA	GA	TC	TA	GA	GA	GG	CC	CC
997	TT	CC	GG	GG	TT	TT	GG	GG	GG	CC	CT
998	00	CG	AA	00	TC	00	GA	GA	GG	CT	CC
999	TT	CG	GA	GA	TC	TT	AA	AA	GA	CC	CC
1000	TA	CG	GA	GA	TT	TA	GA	GA	00	CC	CC
1001	TT	CG	GA	GA	TC	TT	GG	GG	GG	CC	00
1002	TA	CC	GG	GG	TT	TT	AA	AA	GA	CC	CC
1003	TA	CC	GG	GG	TT	TT	GG	GG	GG	CC	CT
1004	TT	CC	GG	GG	TT	TT	GG	GG	GG	CC	CC
1005	TA	GG	AA	AA	CC	TA	GG	GG	GG	CC	CT
1006	AA	CC	GG	GG	TT	TA	AA	AA	AA	CC	CC
1007	TA	CG	GA	GA	TC	TT	GA	GA	GA	CT	CC
1008	TT	CC	GG	GG	TT	TT	GG	GG	GG	CC	TT
1009	TA	CG	GA	GA	TC	TT	GG	GG	GG	CC	TT
1010	TA	CC	00	GG	TT	TT	GA	GA	GA	CC	CC
1011	TT	CG	GA	GA	TT	TT	GA	GA	GA	CT	CC
1012	TT	CG	AA	GG	TC	TT	GA	GA	GG	00	CC
1013	TT	CC	GA	GG	TT	TA	GA	GA	GG	CC	CT
1014	TA	CC	GG	GG	TT	TT	GG	GG	GG	CC	CT
1015	TA	CC	GG	GG	TT	TT	GG	GG	GG	CC	CT
1016	TA	CG	GA	GA	TT	TT	GA	GA	GA	CT	CC
1017	00	GG	AA	AA	CC	00	GA	GA	GG	CC	CC
1018	TA	GG	AA	AA	TC	TA	GA	GA	GG	CC	CC
1019	TT	CC	GG	GG	TT	TA	AA	AA	AA	CT	CC
1020	TT	CG	GA	GA	TT	TT	GG	GG	GG	CC	CC
1021	TT	CC	GG	GG	00	TT	GG	00	GA	CC	00
1022	TA	CC	00	GG	TT	TT	GA	GA	GA	CC	CT
1023	TA	GG	GA	GA	TC	TT	GG	GG	GG	CC	CC
1024	TA	GG	AA	AA	TC	TT	GG	GG	GG	CC	CC
1025	TA	GG	GA	GA	TC	TA	GA	GA	GG	CT	CC
1026	TT	GG	AA	AA	CC	TT	GA	GA	GG	CT	CC
1027	TT	CC	GG	GG	TT	TT	GA	GA	GA	CC	CT
1028	TT	CC	GA	GG	TT	TT	GG	GG	GG	CC	CT
1029	TA	CG	GA	GA	TT	TA	GA	GA	GA	CC	CC
1030	TA	GG	AA	AA	CC	TA	GA	GA	GG	CT	CC
1031	TA	CG	AA	GA	TT	TA	GA	GA	GG	CC	CC
1032	TA	CC	GG	GG	TT	TT	GG	GG	GG	CC	CC
1033	TT	CG	GA	GA	TC	TT	GG	GG	GG	CC	TT
1034	TT	CG	GA	GA	TC	TT	GA	GA	GG	CC	CT
1035	TT	CG	AA	GA	TC	TT	GG	GG	GG	CC	CC
1036	TT	GG	AA	AA	TC	TT	GA	GA	GG	CC	CC
1037	TT	GG	AA	00	TC	TT	GA	GA	GA	CT	CC
1038	TT	CG	GA	GA	TT	TT	GG	GG	GG	CC	CC
1039	TT	CG	GA	GA	TC	TT	GG	GG	GG	CC	CC
1040	TA	CC	GG	GG	TT	TT	GA	GA	GA	CT	CT
1041	TT	CC	GG	GG	TT	TT	GG	GG	GG	CC	CT
1042	TA	GG	AA	AA	TT	TA	00	GA	GA	CC	CC
1043	TT	CG	GA	GA	TC	TA	GA	GA	GG	CC	CC
1044	AA	CC	GG	GG	TT	TT	GG	GG	GG	CC	CC
1045	TA	CG	GA	GA	TC	TT	GG	GG	GG	CC	CC
1046	TA	CC	GG	GG	TT	TT	GG	GG	GG	CC	CC
1047	TT	GG	AA	AA	TC	TA	GA	GA	GG	CC	CC
1048	TT	GG	AA	AA	TC	TT	GG	GG	GG	CC	CT
1049	AA	CG	GA	GA	TC	TT	GA	GA	00	CC	CC
1050	TA	GG	AA	AA	TC	TA	GA	GA	GA	CT	CC
1051	TA	CG	GA	GA	TC	TT	GG	GG	GG	CC	CC
1052	TT	CG	GA	GA	TC	TT	GG	GG	GG	CC	CC
1053	TT	GG	AA	AA	TC	TA	GA	GA	GA	CC	CC
1054	TT	CC	GG	GG	TT	TT	GA	GA	GA	CC	CT
1055	TT	CG	GA	GA	TC	TT	GG	GG	GG	CC	CC
1056	TA	CC	GG	GG	TT	TT	GA	GA	GG	CC	CC
1057	TA	CG	GA	GA	TC	TT	GG	GG	00	CC	CC
1058	TA	CG	GA	GA	TC	TA	GA	GA	GG	CC	CC
1059	TA	CC	GG	GG	TT	TT	GG	GG	GG	CC	CT
1060	TA	CG	GA	GA	TT	TA	GA	GA	GA	CC	CT
1061	TT	CG	GA	GG	TC	TA	00	GA	GA	CT	CT
1062	TA	CG	GA	GA	TC	TT	AA	AA	AA	CT	CC
1063	TA	CG	GA	GA	TT	TA	GA	GA	GG	CC	CT
1064	TT	CC	GG	GG	TT	TT	GG	GG	GG	CC	CT
1065	TT	CC	GG	GG	TT	TT	GG	GG	GA	CC	TT
1066	AA	CC	GG	GG	TT	TT	GG	GG	GG	CC	CT
1067	TT	CG	GA	GA	TT	TA	GA	GA	GG	CC	CT
1068	AA	CC	GA	GA	TC	TT	GG	GG	GG	CC	CT
1069	TT	CG	GA	GA	TC	TT	GA	GG	GG	CC	CC
1070	TA	CG	GA	GA	TC	TT	GG	GG	GG	CC	CT
1071	AA	CG	GG	GA	TC	TT	GG	GG	GG	CC	CT
1072	TT	CG	GA	GA	TC	TT	GG	GG	GG	CC	CT
1073	TT	GG	AA	AA	CC	TT	00	GA	GA	CT	CC
1074	TA	CG	GA	GA	TC	TA	GA	GA	GG	CC	CT
1075	00	CG	GA	GA	TC	TA	GG	GG	GG	CC	CT
1076	TA	CG	GA	GA	TC	TT	GG	GG	GG	CC	CT
1077	TA	CG	GA	GA	TC	TA	GA	GA	GG	CC	CT
1078	TA	CC	GG	GG	TT	TT	GG	GG	GG	CC	CT
1079	TT	00	GA	GG	TT	TT	GG	GG	GG	CC	CT
1080	TA	CC	GA	GG	TT	TT	GG	GG	GG	CC	TT
1081	TA	CC	GG	GG	TT	TT	GG	GG	GG	CC	CT
1082	TT	GG	AA	AA	TC	TA	GA	GA	GA	CC	CC
1083	TA	CG	GA	GA	TT	TT	GA	GA	GA	CT	CT
1084	TA	CG	GA	GA	TT	TA	GA	00	GA	CT	CT
1085	00	CC	GA	GA	TC	00	GG	GG	GA	CT	CT
1086	TA	CG	GA	GA	TC	TT	AA	AA	GA	CC	CC
1087	TA	CG	GA	GA	TC	TT	GA	GA	GG	CC	CT
1088	TA	CC	GG	GG	TT	TT	GA	GA	GA	CT	CT
1089	TA	CG	GA	GA	TT	TA	GA	GA	GG	CC	CT
1090	TT	GG	AA	AA	TC	TA	GA	GA	GA	CT	CC
1091	TT	CC	GG	GG	TT	TT	GG	GG	GG	CC	TT
1092	TA	GG	AA	AA	TC	TA	GA	GA	GG	CC	CC
1093	TA	CC	GG	GG	TT	TT	GA	GA	GG	CC	CT
1094	TA	CC	GG	GA	TT	TA	GG	GG	GG	CC	CT
1095	TT	CC	GG	GG	TT	TT	GG	GG	GG	CC	CT
1096	TA	CC	GG	GG	TT	TT	GG	GG	GG	CC	CT
1097	TA	CG	GG	GG	TT	TT	00	GA	GG	CC	CC
1098	TA	CC	GG	GG	TT	TT	GG	GG	GG	CC	CT
1099	TT	CG	GA	GA	TC	TT	GG	GG	GG	CC	CC
1100	TA	CC	GG	GG	TT	TT	GG	GG	GG	CT	CT
1101	AA	CC	GA	GG	TT	TT	GG	GG	GA	CC	TT
1102	TT	CG	GA	GA	TC	TA	GA	GA	GG	CC	CT
1103	TT	CC	00	GG	TT	TT	00	GG	GG	CC	CT
1104	TA	CC	GG	GG	TT	TT	GG	GG	GG	CC	CT
1105	TA	CC	GG	GG	TT	TT	GG	GG	GG	CC	CT
1106	TA	CG	GA	GA	TC	TT	00	GG	GG	CC	CC
1107	AA	CG	GA	GA	TC	TA	GA	GA	GG	CC	CC
1108	00	00	GG	GG	TT	TT	GA	00	GA	CT	CC
1109	TT	CC	GG	GG	TT	TT	GG	GG	GG	CC	CT
1110	TT	CC	GG	GG	TT	TT	GG	GG	GG	CC	CT
1111	TA	CG	GA	GA	TC	TA	GA	GA	GG	CC	CT
1112	AA	CC	GG	GG	TT	TT	GA	GA	GG	CC	CC
1113	TT	CG	GG	GA	TC	TT	GA	GA	GA	CT	CT
1114	TA	CG	GA	GA	TC	TT	GG	GG	GG	CC	CT
1115	TA	CC	GG	GG	00	TT	GG	GG	00	CC	TT
1116	TA	GG	AA	AA	CC	TA	GA	GA	GA	CC	CC
1117	TT	CC	GG	GG	TT	TT	GG	GG	GG	CC	CT
1118	TA	CC	GG	GG	TT	TA	GA	GA	GG	CC	CT
1119	TT	CG	GA	GA	TT	TA	GA	GA	GA	CC	CT
1120	TT	CG	00	GA	TC	TT	GA	GG	GG	CC	CC
1121	TA	CG	GA	GA	TC	TA	GA	GA	GG	CT	CT
1122	TA	CC	GG	GG	TT	TT	GG	GG	GG	CC	TT
1123	TA	CC	GA	GG	TT	TT	GA	GA	GG	CC	CC
1124	TA	CG	GA	GA	TC	TA	GA	GA	GG	CC	CT
1125	AA	CC	GG	GG	TT	TT	GA	GA	GG	CC	CC
1126	TT	CC	GG	GG	TT	TT	GG	GG	GG	CC	CT
1127	TT	00	GA	GA	TC	TA	GA	GA	GG	CC	CT
1128	TA	CC	GG	GG	TT	TA	AA	AA	GA	CT	CC
1129	AA	CG	GA	GA	TC	TA	GA	GA	GA	CC	CT
1130	TA	CG	GA	GG	00	TA	GA	GA	00	CT	CC
1131	AA	CG	AA	GA	TC	TT	GA	GA	GG	CT	CT
1132	TA	GG	AA	AA	TT	TA	AA	AA	GA	CC	CC
1133	AA	GG	AA	AA	CC	TA	GA	GA	GG	CT	CT
1134	TA	GG	AA	AA	CC	TT	AA	AA	GA	TT	CC
1135	AA	GG	AA	AA	CC	TT	GA	GA	GA	TT	CC
1136	AA	GG	AA	AA	CC	AA	AA	AA	GA	CT	CC
1137	AA	GG	AA	AA	CC	TA	AA	AA	GA	TT	CC
1138	AA	GG	AA	AA	TT	00	GA	GA	GA	CC	CC
1139	AA	CG	AA	GA	TC	TA	AA	AA	GG	CT	CC
1140	AA	CG	AA	GA	TC	TT	GA	GA	GA	CC	CT
1141	AA	GG	AA	AA	TC	AA	AA	AA	GA	CT	CC
1142	TA	GG	AA	AA	TC	TA	AA	AA	GA	CT	CC
1143	AA	GG	AA	AA	TT	TT	AA	AA	GA	CC	CC
1144	AA	CG	GA	GA	TC	TA	GA	GA	GA	CC	CC
1145	TA	CG	AA	GA	TC	TT	GG	GG	GG	CC	CT
1146	AA	GG	AA	AA	TC	TA	GA	GA	GG	CT	CC
1147	AA	GG	AA	AA	CC	TA	GA	GA	GA	CT	CC
1148	TA	CG	GA	GA	TC	TA	GA	GA	GA	CC	CC
1149	AA	CG	AA	GA	TC	TT	GA	GA	GA	CC	CT
1150	TA	CG	GA	GA	TC	TT	AA	AA	GA	CT	CC
1151	TA	GG	AA	AA	CC	TA	AA	AA	GA	CT	CC
1152	AA	GG	AA	AA	CC	TA	AA	AA	GG	CT	CC
1153	AA	CG	AA	GA	TC	TT	GA	GA	GG	CC	CT
1154	TA	GG	AA	AA	TC	TT	GA	GA	GA	CT	CT
1155	AA	CG	AA	GA	TC	TT	GA	GA	GA	CT	CT
1156	AA	GG	AA	AA	CC	TA	AA	AA	GG	CT	CC
1157	AA	GG	AA	AA	TC	AA	AA	AA	GG	CT	CC
1158	AA	GG	AA	AA	TC	TT	AA	AA	GG	CT	CC
1159	AA	GG	AA	AA	CC	TA	AA	AA	GG	CC	CC
1160	AA	GG	AA	AA	TT	TA	AA	AA	GG	CC	CC
1161	AA	CG	AA	GA	TC	TT	GG	GG	GG	CC	TT
1162	AA	GG	AA	AA	CC	TA	GA	GA	GA	CT	CC
1163	TA	CG	AA	GA	TT	TT	GA	GA	GG	CC	CT
1164	AA	GG	AA	AA	TC	TT	GA	GA	AA	TT	CC
1165	AA	CG	GA	GA	TC	TA	GA	GA	GG	CT	CC
1166	AA	GG	AA	AA	TT	TT	AA	AA	AA	CC	CC
1167	TA	GG	AA	AA	TC	AA	AA	AA	GA	CT	CC
1168	AA	GG	AA	AA	CC	TA	AA	AA	GG	CT	CC
1169	TA	CG	GA	GA	TC	TA	GA	GA	GA	CC	CC
1170	AA	GG	AA	AA	00	TT	AA	AA	GA	CT	CC
1171	AA	GG	AA	AA	CC	AA	AA	AA	GA	TT	CC
1172	AA	GG	AA	AA	CC	TT	AA	AA	GA	TT	CC
1173	AA	CG	GA	GA	CC	AA	AA	AA	GA	CT	CT
1174	AA	GG	AA	AA	CC	TA	AA	AA	GG	CT	CC
1175	AA	GG	AA	AA	TC	AA	AA	AA	GA	CT	CC
1176	AA	GG	AA	AA	TT	TT	AA	AA	GG	CT	CC
1177	AA	CG	GA	GA	TT	TA	AA	AA	GA	CT	CC
1178	TA	CG	AA	GA	TT	TA	GA	GA	GA	CC	CT
1179	AA	CG	AA	GA	TC	TA	GA	GA	GA	CC	CT
1180	AA	GG	AA	AA	TC	TA	AA	AA	GA	CC	CC
1181	AA	CC	GA	GG	TT	TA	GA	GA	GA	CC	CC
1182	AA	CG	GA	GA	TT	TA	GA	GA	GA	CC	CC
1183	TT	00	AA	AA	TC	TT	AA	AA	AA	CT	CC
1184	AA	CG	GA	GA	TT	TT	AA	AA	GA	CT	00
1185	TA	CC	GA	GG	TT	TT	GA	GA	GA	CC	CT
1186	AA	CG	GG	00	TC	AA	AA	AA	GA	CT	CC
1187	AA	GG	AA	AA	TC	TA	AA	AA	AA	CT	CC
1188	AA	00	AA	GA	TT	TA	GA	GA	GG	CC	CT
1189	TA	GG	AA	AA	TT	TA	AA	AA	GG	CC	CC
1190	AA	GG	AA	AA	TT	TA	AA	AA	GA	00	CC
1191	TA	CG	GA	GA	TT	TA	AA	AA	GG	CC	CC
1192	AA	GG	AA	AA	TC	TA	AA	AA	GG	CT	CC
1193	AA	GG	AA	AA	CC	TA	GA	GA	GA	TT	CC
1194	AA	CG	AA	GA	TC	TT	GA	GA	GA	CT	CT
1195	TA	GG	AA	AA	CC	TA	AA	AA	GA	CT	CC
1196	TT	CG	GG	00	TC	TA	GA	GA	GG	CC	CC
1197	00	CG	GA	GA	TT	TA	GA	GA	GA	CC	CC
1198	AA	CG	GA	GA	TC	TA	AA	AA	GG	CC	CC
1199	TA	CG	AA	GA	TC	TA	GA	GA	GG	CT	CC
1200	TA	CG	GA	GA	TC	TA	GG	GG	GG	CC	CC
1201	AA	CG	AA	GA	TC	TT	AA	AA	GA	CC	CC
1202	TA	CG	GA	GA	TT	TA	GA	GA	GA	CC	CC
1203	TA	CG	GA	GA	TT	TT	GA	GA	GA	CC	CC
1204	TA	CC	GG	GG	TT	TT	GA	GA	GA	CC	CC
1205	AA	GG	AA	AA	TT	AA	AA	AA	GG	CC	CC
1206	AA	CG	GA	GA	TC	TA	GA	GA	GG	CC	CC
1207	AA	GG	AA	AA	TT	AA	AA	AA	GG	CC	CC
1208	AA	CG	00	GA	TC	TT	GA	GA	GG	CT	CC
1209	TA	CG	GA	GA	TT	TT	GA	GA	GA	CC	CC
1210	TA	GG	AA	AA	CC	AA	AA	AA	GA	TT	CC
1211	AA	GG	AA	AA	TC	TA	GA	GA	GG	CC	CC
1212	TA	CG	GA	GA	TT	TA	GA	GA	GG	CC	CC
1213	AA	CG	GA	GA	TT	TT	AA	AA	GA	CT	CC
1214	AA	GG	AA	AA	TT	TA	AA	AA	GA	CC	CC
1215	TA	CG	GA	GA	TT	TT	GA	GA	GG	CC	CC
1216	AA	GG	AA	AA	TC	TA	AA	AA	GA	CT	CC
1217	AA	GG	AA	AA	TC	TT	GA	GA	GA	CT	CC
1218	TA	GG	AA	AA	TC	TT	AA	AA	GA	CT	CC
1219	AA	GG	AA	GA	TT	TT	AA	AA	GG	00	CC
1220	AA	CG	GA	GA	TT	TA	AA	AA	GA	CT	CC
1221	AA	CG	AA	GA	TT	TA	AA	AA	GA	CC	CC
1222	AA	GG	AA	AA	TC	TT	AA	AA	GG	CT	CC
1223	TA	CG	GA	GA	TT	TA	GA	GA	GA	CT	CC
1224	AA	CG	GA	GA	TT	00	GA	GA	GA	CT	CT
1225	AA	GG	AA	AA	TT	TA	AA	AA	AA	CT	CC
1226	TA	GG	AA	AA	TC	TT	GG	GG	GG	CC	CC
1227	AA	GG	AA	AA	CC	TT	GA	GA	GG	CT	CT
1228	AA	CG	GA	GA	00	AA	AA	AA	GA	CT	CC
1229	TA	CG	GA	GA	TT	TT	GA	GA	GA	CT	CC
1230	TA	GG	AA	AA	TC	TT	GA	GA	GA	CT	CC
1231	AA	CG	AA	AA	TC	TT	AA	AA	AA	CT	CC
1232	AA	CG	GA	GA	TT	AA	GA	GA	GA	CT	CC
1233	AA	GG	AA	AA	TT	AA	00	GA	GA	CT	CC
1234	TT	GG	AA	AA	TC	TT	AA	AA	GA	CC	CC
1235	TT	CG	GA	GA	TT	TT	GA	GA	GA	CC	CC
1236	AA	GG	AA	AA	TC	TA	GA	GA	GA	CC	CC
1237	TA	CC	GA	GA	TT	AA	AA	AA	GA	CC	CC
1238	TA	GG	GG	AA	TT	TT	AA	AA	AA	CT	CC
1239	TA	CG	AA	GA	TC	TT	AA	AA	GA	TT	CC
1240	TA	GG	AA	AA	TC	TA	GA	GA	GG	CT	CC
1241	AA	GG	AA	AA	TC	TA	AA	AA	GG	CT	CC
1242	TA	GG	AA	AA	TC	TA	AA	00	AA	TT	CC
1243	AA	GG	AA	AA	TC	TA	AA	AA	GA	CT	CC
1244	AA	GG	AA	AA	TT	TA	AA	AA	AA	TT	CC
1245	AA	GG	AA	AA	TC	TT	AA	AA	GA	TT	CC
1246	AA	GG	AA	AA	CC	TT	AA	AA	GA	CT	CC
1247	TA	CG	GA	GA	TT	TA	GA	GA	GG	CC	CC
1248	AA	GG	AA	AA	TC	TA	AA	AA	AA	CT	CC
1249	AA	GG	AA	AA	CC	TA	AA	AA	GA	CT	CC
1250	AA	GG	AA	AA	TT	AA	AA	AA	AA	CT	CC
1251	AA	GG	AA	AA	TC	TT	GA	GA	GA	CC	CC
1252	TA	GG	AA	AA	TC	TT	GA	GA	GA	CT	CC
1253	AA	CG	AA	AA	CC	TT	AA	AA	GA	TT	CC
1254	TA	CG	AA	AA	TT	TA	GA	GA	GA	CT	CC
1255	TA	GG	AA	AA	TT	TA	GA	GA	GG	CC	CC
1256	AA	CG	GA	GA	TT	TA	GG	GG	GG	CC	CC
1257	TT	CG	AA	GA	TT	TA	AA	AA	AA	CC	CC
1258	AA	CG	AA	GA	TT	TA	AA	AA	AA	TT	CC
1259	AA	GG	AA	AA	TC	TT	GA	GA	GA	CC	CT
1260	AA	CG	AA	GA	TT	TT	AA	AA	AA	TT	CC
1261	AA	GG	GA	AA	CC	TT	GA	GA	GG	CT	CC
1262	AA	CG	GA	GA	00	TA	AA	AA	GA	TT	CC
1263	AA	CG	AA	GA	TT	TT	GA	GA	GA	CT	CC
1264	AA	CC	GG	GG	TT	AA	AA	AA	GA	CC	CC
1265	TA	GG	AA	AA	CC	TA	AA	AA	GA	CT	CC
1266	AA	GG	AA	AA	TT	TT	AA	AA	GA	CC	CC
1267	AA	CG	GA	GA	00	TA	AA	AA	GA	CC	CC
1268	TA	GG	AA	AA	TC	TT	AA	AA	GA	00	CC
1269	AA	GG	AA	AA	TC	TT	AA	AA	AA	CT	CC
1270	AA	GG	AA	AA	TC	TA	AA	AA	GA	CT	CC
1271	AA	GG	AA	AA	TC	TA	AA	AA	GA	CC	CC
1272	TA	CG	AA	GA	TC	TT	GA	GA	AA	CT	CC
1273	AA	GG	GG	AA	TC	TA	AA	AA	GA	CT	CC
1274	TA	GG	AA	AA	CC	TT	00	GG	GG	CT	CT
1275	TT	GG	AA	AA	CC	TA	GA	GA	GA	CC	CT
1276	AA	GG	AA	AA	TC	TA	GA	GA	GG	CC	CC
1277	AA	GG	AA	AA	TC	TT	AA	AA	GA	CT	CC
1278	AA	GG	AA	AA	TC	TT	GG	GG	GG	CC	TT
1279	AA	GG	AA	AA	CC	TA	GA	GA	GA	CT	CT
1280	00	GG	AA	AA	TC	TA	GA	00	GG	CC	CT
1281	AA	GG	AA	AA	TC	TA	AA	AA	AA	CT	CC
1282	TA	GG	AA	AA	CC	TA	GG	GG	GG	CT	CC
1283	AA	CG	AA	AA	TC	AA	AA	AA	GA	TT	CC
1284	TA	GG	AA	AA	CC	TA	GA	GA	GG	CC	CT
1285	AA	GG	AA	AA	CC	TA	GA	GA	GG	CT	CC
1286	AA	GG	AA	AA	CC	AA	AA	AA	AA	CT	CC
1287	00	GG	AA	AA	CC	TA	GG	GG	GG	CC	CT
1288	AA	GG	AA	AA	CC	TT	GA	GA	GG	CC	CT
1289	AA	GG	AA	AA	TC	AA	AA	AA	AA	CT	CC
1290	00	GG	AA	AA	TC	AA	AA	AA	GA	CT	CC
1291	TA	CG	GA	GA	TC	TT	GA	GA	GA	TT	CC
1292	AA	GG	AA	AA	TC	TT	AA	AA	AA	TT	CC
1293	AA	GG	AA	AA	CC	TA	GA	GA	GG	CC	CC
1294	AA	GG	AA	AA	CC	TT	GA	GA	GG	CC	CT
1295	AA	GG	AA	AA	CC	TA	AA	AA	AA	CT	CC
1296	TA	CG	AA	GA	TC	TT	GG	GG	GG	CC	TT
1297	AA	GG	GA	AA	CC	TA	GA	GA	GG	CT	CC
1298	AA	CG	GA	GA	TC	TA	AA	AA	AA	CT	CC
1299	AA	GG	AA	AA	CC	00	GA	AA	GG	CC	CC
1300	AA	GG	AA	AA	CC	TA	AA	AA	GA	CT	00
1301	TA	GG	AA	AA	CC	TA	AA	AA	GA	CC	CC
1302	AA	CG	GA	GA	TC	TA	GA	GA	GG	CC	CC
1303	AA	GG	AA	AA	CC	TA	AA	AA	AA	CT	CC
1304	TA	GG	AA	AA	TC	TA	GG	GG	GA	CC	CT
1305	AA	GG	AA	AA	CC	TT	GA	GA	GG	CC	CT
1306	TA	GG	AA	AA	TC	TA	GA	GA	GG	CC	CT
1307	AA	GG	AA	AA	TC	TA	AA	AA	GA	CC	CC
1308	TA	CG	AA	GA	TC	TT	AA	AA	AA	CT	CC
1309	AA	GG	GA	AA	TT	AA	AA	AA	GA	CT	CC
1310	AA	GG	AA	AA	CC	TT	GA	GA	GG	CC	CC
1311	AA	GG	AA	AA	TC	TA	AA	AA	GA	CT	CC
1312	AA	GG	AA	AA	CC	TA	AA	AA	GG	CC	CC
1313	TA	GG	AA	GA	CC	TT	GA	00	GG	CC	CC
1314	AA	GG	AA	AA	CC	AA	AA	AA	GG	CC	CC
1315	AA	GG	AA	AA	CC	TT	GA	GA	GA	CC	CT
1316	TA	GG	AA	AA	TC	TA	AA	AA	GA	CT	CC
1317	TA	GG	AA	AA	TC	TA	GA	GA	GA	CC	CT
1318	AA	GG	AA	AA	CC	00	AA	AA	AA	CC	CC
1319	AA	GG	AA	GA	TC	TA	AA	AA	GG	CC	CC
1320	AA	GG	AA	AA	CC	TA	GA	GA	GG	CC	CC
1321	AA	GG	AA	AA	CC	TT	GA	GA	GA	CT	CC
1322	AA	GG	AA	AA	00	AA	AA	AA	GA	CC	CC
1323	TA	GG	AA	AA	CC	AA	AA	AA	GA	CC	CC
1324	TA	CG	GA	GA	TC	TT	GA	GA	GG	CC	CC
1325	AA	GG	AA	AA	TC	TA	AA	AA	GG	CC	CC
1326	TA	GG	AA	AA	TC	TA	GA	GA	GA	CT	CC
1327	AA	GG	AA	AA	CC	TA	AA	AA	GG	CC	CC
1328	TA	GG	AA	AA	CC	TA	GA	GA	GG	CC	CT
1329	AA	CG	GA	GA	TC	TT	AA	AA	GA	CC	CC
1330	AA	GG	AA	AA	TT	TA	AA	AA	AA	CT	CC
1331	TA	GG	AA	AA	CC	AA	AA	AA	00	CC	CC
1332	AA	GG	AA	AA	TC	TA	AA	AA	GA	CT	CC
1333	AA	GG	AA	AA	TC	TT	GG	GG	GG	CC	CT
1334	AA	GG	AA	AA	TC	TA	AA	AA	GG	CT	CC
1335	AA	GG	AA	AA	TC	TA	GA	GA	GA	CC	CT
1336	AA	GG	AA	AA	CC	AA	AA	AA	GG	CC	CC
1337	TA	GG	AA	AA	CC	TT	AA	AA	AA	CT	CC
1338	TA	GG	AA	AA	CC	TT	GA	GA	GG	TT	CC
1339	AA	GG	AA	AA	CC	AA	AA	AA	GA	CC	CC
1340	TA	CG	GA	GA	TC	TT	GA	GA	GA	CC	CC
1341	AA	GG	AA	AA	CC	TA	AA	AA	AA	CC	CC
1342	TA	CG	GA	GA	TC	TT	AA	AA	AA	TT	CC
1343	AA	CG	AA	AA	TC	TA	AA	AA	GA	CT	CT
1344	TA	GG	AA	AA	CC	TT	GA	GA	GG	CC	CT
1345	AA	GG	AA	AA	CC	TT	AA	AA	AA	CT	CC
1346	AA	CG	00	GA	TC	TT	GA	GA	GA	TT	CC
1347	TA	GG	AA	AA	CC	TT	AA	AA	GA	CT	CC
1348	AA	GG	AA	AA	TC	TA	AA	AA	AA	CT	CC
1349	AA	GG	AA	AA	TC	TA	GA	GA	GG	CC	CC
1350	TA	GG	AA	AA	TC	TT	AA	AA	GA	CT	CC
1351	AA	GG	AA	AA	TC	TA	AA	AA	AA	CT	CC
1352	AA	GG	AA	AA	TC	AA	AA	AA	GA	CT	CC
1353	AA	CG	AA	GA	TT	TA	AA	AA	GG	CT	CC
1354	AA	GG	AA	AA	TC	TA	AA	AA	GG	CC	CC
1355	AA	GG	AA	AA	TC	TT	AA	AA	AA	CT	CC
1356	TT	CG	GA	GA	TC	TT	GG	GG	GA	CC	CT
1357	AA	GG	AA	AA	CC	TT	GA	GA	GG	CC	CT
1358	TT	CG	GA	GA	TC	TT	GG	GG	GG	CC	CT
1359	AA	GG	AA	AA	TT	TT	AA	AA	GA	CC	CC
1360	TA	CC	GA	GG	TT	TT	GG	GG	GG	CC	CC
1361	TA	CC	GG	GG	TT	TT	GG	GG	GG	CC	CC
1362	TA	00	GA	GG	TT	TT	GG	GG	GG	CC	CC
1363	TA	GG	AA	AA	TC	TA	AA	AA	GA	CC	CC
1364	AA	GG	AA	AA	TC	TA	AA	AA	AA	CT	CC
1365	AA	GG	AA	AA	CC	TA	AA	AA	GA	TT	CC
1366	TA	CC	GA	GG	TT	TT	GG	GG	GG	CC	CC
1367	AA	GG	AA	AA	CC	TA	AA	AA	00	CC	CT
1368	TA	CC	GG	GG	TT	TT	GG	GG	GA	CC	TT
1369	AA	CC	GA	GG	TT	TT	GG	GG	GG	CC	CC
1370	AA	GG	AA	AA	TC	TA	AA	AA	AA	CT	CC
1371	TT	CC	GG	GG	TT	TT	GG	GG	GG	CC	CC
1372	TA	GG	AA	AA	TC	TT	GG	GG	GG	CC	CT
1373	TA	GG	AA	AA	CC	TA	GA	GA	GA	CT	CC
1374	AA	CG	GA	GA	TT	TA	AA	AA	GA	CT	CC
1375	TA	CC	GG	GG	TT	TT	GG	GG	GG	CC	CC
1376	AA	GG	AA	AA	TC	TA	AA	AA	AA	CT	CC
1377	TT	CG	GA	GA	TC	TT	GG	GG	GG	CC	TT
1378	TA	GG	AA	AA	CC	TT	GA	GA	GG	CC	CC
1379	AA	CG	00	GA	TC	TT	00	GA	GG	CT	CC
1380	AA	CG	GA	GA	TC	TA	GA	GA	GG	CC	CT
1381	AA	GG	AA	AA	TC	TT	GA	GA	GG	CC	CT
1382	TA	GG	AA	AA	TT	TA	AA	AA	GG	CC	CC
1383	AA	GG	AA	AA	TC	TT	GA	GA	GG	CC	CC
1384	TA	CC	GG	GG	TT	TT	GG	GG	GG	CC	CT
1385	AA	GG	AA	AA	TC	TA	AA	AA	AA	CT	CC
1386	TT	CC	GG	GG	TT	TT	GG	GG	GG	CC	CC
1387	TA	GG	AA	AA	TC	AA	AA	AA	GA	TT	CC
1388	AA	CG	AA	GA	TC	AA	AA	AA	GA	TT	CC
1389	TA	CC	GG	GG	TT	00	GG	GG	GG	CC	TT
1390	AA	GG	AA	AA	TC	TT	AA	AA	GA	CT	CC
1391	TA	CC	GA	GG	TT	TT	GG	GG	GG	CC	CC
1392	AA	GG	AA	AA	CC	TA	AA	AA	00	TT	CC
1393	AA	GG	AA	AA	CC	TA	AA	AA	AA	TT	CC
1394	TA	GG	AA	AA	CC	AA	AA	AA	GA	CC	CC
1395	AA	GG	AA	AA	TT	TA	AA	AA	GA	CC	CC
1396	TA	CG	GA	GA	TT	TT	GG	GG	GG	CC	CC
1397	AA	CG	GA	AA	CC	TT	GG	GG	GG	CT	CC
1398	TA	CG	GA	GA	TT	TA	GA	GA	GA	TT	CC
1399	TT	CC	GG	GG	TT	TT	GA	GA	GA	CC	CC
1400	AA	GG	AA	AA	TT	TA	GA	GA	GA	CT	CC
1401	TA	CC	GG	GG	TT	TT	GG	GG	GG	CC	CC
1402	TA	CC	GG	GG	TT	TT	GG	GG	GG	CC	CC
1403	AA	GG	AA	AA	CC	AA	GA	GA	GA	TT	CC
1404	TT	CC	GA	GG	TT	TT	GG	GG	GG	CC	CC
1405	TA	GG	AA	AA	CC	TA	AA	AA	AA	CT	CC
1406	AA	CG	GA	GA	TT	TT	GG	GG	GG	CC	CT
1407	TA	CC	GG	GG	00	TT	GG	GG	00	CC	CT
1408	AA	CC	GG	GG	TT	TT	GG	GG	GG	CC	CT
1409	TT	CC	GG	GG	TT	TT	GG	GG	GG	CC	CC
1410	TA	GG	AA	AA	CC	TA	AA	AA	AA	TT	CC
1411	TA	CC	GG	GG	TT	TT	GG	GG	GA	CC	CT
1412	TA	GG	AA	AA	CC	TA	AA	AA	GG	CT	CC
1413	TA	GG	AA	AA	TC	AA	AA	AA	AA	CT	CC
1414	AA	GG	AA	AA	TC	AA	AA	AA	GG	CT	CC
1415	TT	CC	GG	GG	TT	TT	GG	GG	GG	CC	CC
1416	TA	GG	AA	AA	CC	AA	AA	AA	GG	CT	CC
1417	TA	GG	AA	AA	TC	AA	AA	AA	AA	CT	CC
1418	TA	GG	AA	AA	CC	AA	AA	AA	AA	CT	CC
1419	TA	CC	GG	GG	TC	TT	GG	GG	GA	CC	00
1420	TT	CC	GG	GG	TT	TT	GG	GG	GG	CC	CC
1421	AA	GG	AA	AA	TC	00	AA	AA	GA	CT	CC
1422	TA	CC	GG	GG	TT	TT	GG	GG	GG	CC	CC
1423	TA	CC	GG	GG	TT	TT	GG	GG	GG	CC	CC
1424	TA	CG	GA	GA	TC	TT	GG	GG	GG	CC	CT
1425	AA	GG	AA	AA	CC	AA	AA	AA	GA	CT	CC
1426	AA	GG	AA	AA	CC	TA	AA	AA	GA	TT	CC
1427	TT	CC	GA	GG	TT	TT	GG	GG	GA	CC	CC
1428	TT	CG	GA	GA	TC	TA	GA	GA	GG	CC	CC
1429	TT	CG	GA	GA	TC	TT	GA	GG	GG	CC	CC
1430	TT	CG	GA	GA	TC	TT	GA	GA	GA	CC	CT
1431	TA	CC	GA	GG	TT	TT	GG	GG	GG	CC	CC
1432	TT	CC	GG	GG	TT	TT	GG	GG	GG	CC	CT
1433	TT	CC	GG	GG	TT	TT	GG	GG	GA	CC	CT
1434	TA	00	GG	00	TT	TT	GG	GG	GG	CC	CC
1435	TA	CC	GG	GA	TT	TA	GG	GG	GG	CC	CC
1436	TT	CG	AA	AA	CC	TT	GA	GA	GA	TT	CC
1437	TA	CC	GG	GG	TT	TT	GG	GG	GG	CC	CT
1438	AA	GG	AA	AA	TT	TA	GA	GA	GA	CC	CC
1439	AA	GG	AA	AA	TC	TA	AA	AA	GA	CC	CC
1440	TA	GG	AA	AA	TC	TT	AA	AA	AA	CT	CC
1441	AA	00	GG	GG	TT	TT	GG	00	GG	00	CT
1442	TA	GG	AA	AA	TC	AA	AA	AA	GG	CT	CC
1443	TT	CG	GA	GA	TT	TT	GG	GG	GG	CC	CC
1444	AA	GG	AA	AA	CC	TT	GA	GA	00	CT	CT
1445	TA	00	GG	GG	TT	TT	GG	GG	GG	00	CT
1446	TA	CC	GG	GG	TT	TT	GG	GG	GG	CC	CC
1447	TA	GG	AA	AA	TC	TT	GA	GA	GA	TT	CC
1448	AA	GG	AA	AA	CC	TA	GA	GA	GA	TT	CC
1449	TA	CG	GA	GA	TC	TT	GG	GG	GG	CC	CT
1450	TA	CG	GG	GG	TT	TT	GA	GA	GG	CT	CC
1451	TA	GG	AA	AA	TC	TA	AA	AA	GA	TT	CC
1452	TA	CC	GG	GG	TT	TT	GG	GG	GG	CC	CT
1453	TT	CC	GG	GG	TT	TT	GA	GA	GA	CC	CC
1454	AA	GG	AA	AA	TT	TT	00	GG	GG	CC	CC
1455	AA	GG	AA	AA	CC	TA	AA	AA	GA	TT	CC
1456	AA	GG	AA	GA	CC	00	AA	AA	GA	CT	CC
1457	TT	CG	GA	00	TC	TA	AA	AA	AA	CC	CC
1458	AA	CC	GG	GG	TT	TT	GG	GG	GG	CC	TT
1459	TA	CC	GG	GG	TT	TT	GG	GG	GG	CC	CC
1460	AA	GG	AA	AA	TC	TA	AA	AA	GA	TT	CC
1461	TT	CC	GG	GG	TT	TT	GG	GG	GA	CC	CT
1462	AA	GG	AA	AA	CC	TA	AA	AA	GA	CT	CC
1463	TT	CC	GG	GG	TT	TT	GG	GG	GG	CC	CT
1464	TT	CC	GA	GG	TT	TT	GG	GG	GG	CC	CC
1465	TA	CC	GG	GG	TT	TT	GG	GG	GG	CC	CT
1466	AA	GG	AA	AA	CC	AA	AA	AA	AA	TT	CC
1467	TA	CC	GG	GG	TT	TT	GG	GG	GG	CC	CC
1468	AA	CC	GG	GG	TT	TT	GG	GG	GG	CC	CC
1469	TT	CC	GA	GA	TT	TA	GG	GG	GG	CC	CC
1470	AA	GG	AA	AA	CC	TA	AA	AA	GA	CT	CC
1471	TT	CC	GG	GG	TT	TT	GG	GG	GG	CC	CC
1472	AA	CC	GG	GG	TT	TT	GG	GG	GG	CC	CC
1473	AA	CC	GG	GG	TT	TT	00	GA	GA	CC	CC
1474	TT	CC	GA	GG	TT	TT	GG	GG	GG	CC	CC
1475	TT	CC	GG	GG	TT	TT	GG	GG	GG	CC	CC
1476	AA	GG	AA	AA	TT	TA	AA	AA	GG	CC	CC
1477	AA	GG	AA	AA	CC	TT	GA	GA	00	CT	CT
1478	TT	CC	GG	GG	TT	TT	GG	GG	GG	CC	CC
1479	TT	CC	GG	GG	TT	TT	GG	GG	GG	CC	CT
1480	TA	GG	AA	AA	TT	TA	AA	AA	GA	CC	CC
1481	TA	CC	GG	GG	TT	TT	GG	GG	GG	CC	CT
1482	TA	CC	00	GG	TT	TT	00	GA	GA	CC	CC
1483	AA	GG	AA	AA	TC	TT	GG	GG	GG	CC	CC
1484	AA	GG	AA	AA	00	TA	AA	AA	GA	CT	CC
1485	TT	CG	GA	GA	TC	TT	GG	GG	GG	CC	CT
1486	AA	CC	GG	GG	TT	TT	GG	GG	GG	CC	CC
1487	TT	CC	00	GG	TT	TT	GA	GG	GA	CC	CT
1488	TA	CC	GG	GG	TT	TT	GG	GG	GG	CC	CT
1489	AA	00	GG	GG	TT	TT	GG	GG	GG	CT	CC
1490	TA	CC	GA	GG	TT	TT	GG	GG	GG	CC	CC
1491	TT	GG	AA	AA	TC	AA	AA	AA	GA	CT	CC
1492	TA	CC	GG	GG	TT	TT	GG	GG	GG	CC	CT
1493	TT	CC	GG	GG	TT	TT	GG	GG	GG	CC	CC
1494	TA	GG	AA	AA	CC	AA	AA	AA	GA	TT	CC
1495	TA	CC	GG	GG	TT	TT	GG	GG	GG	CC	CC
1496	TA	CG	GA	GA	TT	TT	GG	GG	GG	CC	CC
1497	AA	CC	GG	GG	TT	TT	GA	GA	GA	CC	CC
1498	TA	GG	AA	AA	TC	TA	AA	AA	GA	TT	CC
1499	AA	GG	AA	AA	TC	TA	00	GA	GA	CC	CC
1500	AA	GG	AA	AA	TC	TA	AA	AA	AA	CT	00
1501	TT	CC	GG	GG	TC	TT	GG	GG	00	CC	CC
1502	TA	CC	00	GG	TT	TT	GA	GG	GG	CC	CC
1503	TA	CG	GA	GA	TT	TA	GA	GA	GA	CC	CC
1504	AA	GG	AA	AA	TC	TA	00	GA	GA	CC	CC
1505	TA	CC	GG	GG	TT	TT	GG	GG	GG	CC	CC
1506	TA	GG	AA	AA	CC	TA	GA	GA	GG	CC	CT
1507	TA	GG	AA	AA	TT	TA	00	GA	GG	CC	CC
1508	AA	GG	AA	AA	CC	TA	GA	GA	GG	CC	CT
1509	AA	CC	GG	GG	TT	TT	GG	GG	GG	CC	CT
1510	TA	GG	AA	AA	TT	TA	AA	AA	AA	CT	CC
1511	TA	GG	AA	AA	CC	TA	AA	AA	GA	CT	CC
1512	TA	GG	AA	AA	TC	AA	AA	AA	GA	TT	CC
1513	TA	CG	GA	00	TC	TA	GA	GA	GA	CC	CT
1514	TA	GG	AA	AA	CC	TA	AA	AA	GA	TT	CC
1515	TA	CC	GA	00	TT	TT	00	GG	GG	CC	TT
1516	TT	CC	GG	GG	TT	TT	GG	GG	GG	CC	CC
1517	TT	CG	GA	GA	TT	TT	GG	GG	GG	CC	CC
1518	TA	GG	AA	AA	TC	TA	GA	GA	GG	CC	CC
1519	TA	CC	GG	GG	TT	TT	GG	GG	GG	CC	CC
1520	TA	CG	GA	GA	TC	TT	GA	GA	GA	CT	CC
1521	TA	GG	AA	AA	CC	TA	AA	AA	GA	CT	CC
1522	TT	CC	GG	GG	TT	TT	GG	GG	GG	CC	CT
1523	TA	CC	GG	GG	TT	TT	GG	GG	GG	CC	CC
1524	AA	GG	AA	AA	CC	TT	AA	AA	AA	TT	CC
1525	AA	CG	GA	GA	TT	TA	GA	GA	GA	CT	CC
1526	TA	CG	GA	GA	TC	TA	AA	AA	GA	CT	CC
1527	TT	CC	GG	GG	TT	TT	GA	GA	GA	CC	CC
1528	TA	GG	AA	AA	TC	AA	AA	AA	GA	CT	CC
1529	AA	GG	AA	AA	CC	TA	AA	AA	AA	TT	CC
1530	TT	CG	GA	GA	TC	TT	GG	GG	GG	CC	CT
1531	TA	GG	AA	AA	CC	AA	AA	AA	AA	CT	CC
1532	AA	CC	GG	GG	TT	TT	GG	GG	GA	CC	TT
1533	TT	CC	GG	GG	TT	TT	GG	GG	GG	CC	CC
1534	TA	CC	GG	GG	TT	TT	GG	GG	GG	CC	CT
1535	TA	GG	AA	AA	CC	AA	AA	AA	GG	CC	CC
1536	TT	CC	GA	GG	TT	TT	GG	GG	GG	CC	CC
1537	TA	CC	GG	GG	TT	TT	GG	GG	GA	CC	CC
1538	TT	CC	GG	GG	TT	TT	GG	GG	GG	CC	CC
1539	TA	CC	GA	GG	TT	TT	GA	GA	GA	CC	CC
1540	TA	GG	AA	AA	TC	TA	GA	GA	GA	CT	CC
1541	AA	GG	AA	AA	CC	AA	AA	AA	GA	TT	CC
1542	AA	CC	GA	GG	TT	TT	GG	GG	GG	CC	CT
1543	TT	GG	AA	AA	TC	AA	AA	AA	GA	CT	CT
1544	TT	CC	GG	GG	TT	TT	GG	GG	GG	CC	CC
1545	TA	CC	GG	GG	TT	TT	GG	GG	GG	CC	CC
1546	TA	CG	GA	GA	TC	TA	GA	GA	GG	CC	CC
1547	TA	CC	GG	GG	TT	TT	GG	GG	GG	CC	CC
1548	TA	CC	GG	GG	TT	TT	GG	GG	GG	CC	CT
1549	TA	CC	GA	GG	TT	TT	GG	00	GG	CC	CC
1550	TT	CC	GG	GG	TT	TT	GG	GG	GA	CC	TT
1551	AA	GG	AA	AA	TC	TA	AA	AA	GG	CT	CC
1552	TT	CC	GG	GG	TT	TT	GG	GG	GG	CC	CC
1553	TA	CC	GG	GG	TT	TT	GG	GG	GG	CC	CC
1554	TA	GG	AA	AA	TC	TA	AA	AA	GA	CT	CC
1555	TA	GG	AA	AA	TC	AA	AA	AA	GA	CT	CC
1556	TA	GG	AA	AA	TC	AA	AA	AA	AA	CT	CC
1557	TT	CG	GA	GA	TC	TT	GA	GA	GA	CC	CC
1558	TT	CC	GG	GG	TT	TT	GG	GG	GG	CC	CC
1559	TA	CC	GG	GG	TT	TT	GG	GG	GG	CC	CT
1560	TT	CC	GG	GG	TT	TT	GG	GG	GG	CC	CC
1561	AA	GG	AA	AA	TT	AA	AA	AA	AA	CT	CC
1562	AA	GG	AA	AA	CC	TA	AA	AA	AA	TT	CC
1563	TT	CC	GG	GG	TT	TT	GA	GA	GA	CC	CC
1564	TA	GG	AA	AA	TC	AA	AA	AA	GA	CC	CC
1565	AA	GG	AA	AA	TC	AA	AA	AA	GA	TT	CC
1566	AA	GG	AA	AA	TT	AA	AA	AA	AA	TT	CC
1567	TT	CC	GG	GG	TT	TT	GG	GG	GG	CC	CC
1568	TT	CG	GA	GA	TT	TT	GG	GG	00	CC	CC
1569	AA	CG	GA	GA	TC	TT	GG	GG	GG	CC	CC
1570	TA	GG	AA	AA	CC	TA	GA	GA	GG	CC	CC
1571	TT	CG	GA	GA	TC	TT	GG	GG	GG	CC	CT
1572	TA	CC	AA	GG	TT	TT	GG	GG	GG	CC	CC
1573	AA	CC	GG	GG	TC	TT	GG	GG	GA	CC	CC
1574	TA	CC	GA	GG	TT	TT	GG	GG	GG	CC	CT
1575	AA	GG	AA	AA	CC	AA	AA	AA	GG	CC	CC
1576	TA	CC	GG	GG	TT	TT	GG	GG	GG	CC	CC
1577	TT	CG	GA	GA	TC	TA	GA	GA	GA	CC	CC
1578	TA	CG	GA	GA	TC	TT	GG	GG	GG	CC	CT
1579	AA	CC	GA	GG	TT	TT	GA	GA	GA	CC	CC
1580	TA	CG	00	GA	TT	TT	00	00	GG	CC	CT
1581	TA	CG	GA	GA	TT	TT	GG	GG	GG	CC	CC
1582	AA	CG	GA	GA	TC	TT	GG	GG	GG	CC	CC
1583	TA	CG	GA	GA	TC	TT	GA	GA	GA	CC	CC
1584	TA	CC	GG	GG	TT	TT	GG	GG	GG	CC	CC
1585	TA	CC	AA	GA	TT	TT	GA	GA	GA	CC	CC
1586	TA	CG	AA	00	TC	AA	AA	AA	GG	CC	CC
1587	TT	CC	GG	GG	TT	TT	GG	GG	GG	CC	CC
1588	TA	CG	GG	GG	TT	TT	GA	GA	GA	CC	CC
1589	TA	CC	GG	GG	TT	TA	GA	GA	GG	CC	CC
1590	AA	00	GA	GG	TT	TT	GA	GA	GA	CC	CC
1591	TT	CG	GA	GA	TT	AA	AA	AA	GA	CC	CC
1592	TT	CC	GG	GG	TT	TA	GA	GA	GG	CC	CC
1593	AA	CC	GG	GG	TT	TT	GG	GG	GG	CC	CC
1594	TA	CG	GA	GA	TT	TA	GA	GA	GG	CC	CC
1595	TT	CG	GA	GA	TT	TT	GG	GG	GG	CC	CC
1596	00	CC	GG	GA	TT	TA	GA	GA	GA	CC	CC
1597	AA	CC	GG	GG	TT	TT	GG	GG	GG	CC	CC
1598	TA	CC	GG	GG	TT	TT	GG	GG	GG	CC	CC
1599	TT	CC	GG	GG	TT	TT	GG	GG	GG	CC	CT
1600	TA	CC	GG	GG	TT	TA	GA	GA	GG	CC	CC
1601	TT	CC	GG	GG	TT	TT	GG	GG	GG	CC	CC
1602	TA	GG	AA	AA	TC	TA	AA	AA	GA	CT	CC
1603	TA	CC	GA	GG	TT	TT	GA	GA	GA	CC	CC
1604	TA	CC	GG	GG	TT	TT	GA	GA	GA	CC	CC
1605	00	CC	GG	GA	TT	TA	GG	GG	GG	CC	CC
1606	TA	CC	GG	GG	TT	TT	GG	GG	GG	CC	CC
1607	TT	CG	GA	GA	TC	TT	GA	GA	AA	CC	CC
1608	TT	CC	GA	GG	TT	TT	GG	00	GG	CC	CC
1609	TA	CC	GG	GG	TT	TT	GG	GG	GA	CT	CC
1610	TA	CG	GA	GA	TC	TT	AA	AA	AA	CC	CC
1611	TT	CC	GA	GG	TT	TT	GA	GA	GA	CC	CC
1612	TA	CC	GG	GG	TT	TT	GG	GG	GG	CC	CC
1613	AA	CG	GA	GA	TT	TA	GA	GA	GA	CC	CC
1614	TT	GG	AA	AA	TC	TA	AA	AA	AA	CT	CC
1615	AA	CC	00	GG	TT	TT	GG	00	GG	CC	CC
1616	TA	CC	GG	GG	TT	TT	GG	GG	GG	CC	CC
1617	TT	CG	AA	00	TC	TT	GA	GA	GA	CT	CC
1618	TT	CC	GG	GG	TT	TT	GG	GG	GG	CC	CC
1619	TA	CC	GA	GG	TT	TT	GA	GA	GA	CC	CC
1620	TT	CC	GG	GG	TT	TT	GA	GA	GA	CC	CT
1621	TA	CG	AA	GA	TC	TT	GA	GA	GG	CC	CC
1622	AA	CC	GG	GG	TT	00	GG	GG	GG	CC	CC
1623	TA	CC	GG	GG	TT	TT	GA	GA	GA	CT	CT
1624	AA	CC	GG	GG	TT	TT	GG	GG	GG	CC	CT
1625	TT	CG	GA	GA	TT	TT	GG	GG	GG	CC	CC
1626	TA	CC	GG	GG	TT	TT	GG	GG	00	CC	CC
1627	AA	GG	AA	AA	CC	TA	GA	GA	GA	CT	CC
1628	TA	CG	GG	GG	TT	TT	GA	GA	GA	CT	CC
1629	TA	CG	GA	GA	TC	TT	GG	GG	GG	CC	CT
1630	TA	CC	GA	GA	TT	00	GA	GA	GA	CC	CC
1631	TT	CC	AA	GG	TT	TT	GA	GG	GG	CC	CC
1632	TA	CC	GG	GG	TT	TT	GG	GG	GG	CC	CT
1633	TA	CC	GG	GG	TT	TT	GA	GA	GG	CC	CC
1634	TA	CC	GG	GG	TT	TT	GG	GG	GG	CC	CT
1635	TT	CC	GG	GG	TT	TT	GA	GA	GA	CC	CC
1636	AA	CG	GA	GA	TC	TT	GG	GG	GG	CC	CC
1637	AA	CG	GA	GA	TC	TA	GA	GA	GG	CC	CC
1638	TT	CC	GG	GG	TT	TA	GA	GA	GG	CC	CC
1639	TA	CC	GG	GG	TT	TT	GA	GA	GA	CC	CC
1640	TT	CC	GA	GG	TT	TT	GG	GG	GG	CC	CC
1641	AA	CG	GA	GA	TC	TA	GA	GA	GG	CC	CC
1642	AA	CG	GA	GA	TC	TT	GG	GG	00	CC	TT
1643	TA	CG	GA	GA	TC	TA	GA	GA	GG	CC	CT
1644	TT	CC	GG	GG	TT	TT	GG	GG	GG	CC	CC
1645	TA	CC	GG	GG	TT	TT	GG	GG	GG	CC	CC
1646	TA	CC	GG	GG	TT	TT	GG	GG	GA	CC	CT
1647	TT	CC	GG	GG	TT	TT	GG	GG	GG	CC	CT
1648	TA	CC	GA	GG	TT	TT	GG	GG	GG	CC	CC
1649	TA	CC	GG	GG	TT	TT	GA	GA	GA	CC	CC
1650	AA	CG	GA	GA	TT	TA	GA	GA	GG	CC	CC
1651	TT	CG	GA	GA	TT	TA	GA	GA	GA	CC	CC
1652	TA	CC	GG	GG	TT	TA	GA	GA	GG	CC	CT
1653	TA	CG	GA	GA	TT	TA	GA	GA	GG	CC	CC
1654	AA	CG	GA	GA	TC	TA	GA	GA	GA	CT	CC
1655	TA	CG	AA	GA	TT	TA	GA	GA	GA	CC	CC
1656	TA	CG	GA	GA	TC	TA	GA	GA	GG	CC	CT
1657	TA	CG	GA	GA	TT	TA	GA	GA	GG	CC	CC
1658	AA	CC	AA	GA	TC	AA	GA	GA	GG	CC	CC
1659	TT	CG	GG	GG	TT	TT	GG	GG	GG	CC	CT
1660	AA	CC	GG	GG	TT	TT	GG	GG	GG	CC	CC
1661	TA	CC	GA	GG	TT	TA	GG	GG	GG	CC	CC
1662	TT	CG	GA	GA	00	TA	GG	GG	00	CC	CC
1663	TA	CC	GG	GG	TT	TT	GG	GG	GG	CC	CC
1664	TA	CC	GA	GG	TT	TT	GG	GG	GG	CC	CT
1665	AA	CC	GA	GG	TT	TT	GA	GA	GA	CT	CC
1666	TA	CG	GA	GA	TT	TT	GG	GG	GG	CC	CT
1667	TT	CC	GG	GG	TT	TT	GG	GA	GA	CT	CT
1668	TT	CC	GA	GG	TT	TT	GG	GG	GG	CC	CC
1669	TA	CC	GG	GG	TT	TT	GG	GG	GG	CC	CC
1670	00	GG	GG	00	TT	TT	GG	GG	GG	CC	CT
1671	TA	CC	AA	AA	TC	AA	AA	AA	GA	CC	CC
1672	TA	CC	GA	GG	TT	TT	GG	GG	GG	CC	CC
1673	TA	CC	GA	GG	TT	TT	GG	GG	GG	CC	CC
1674	TT	CG	00	GA	TT	TA	00	GA	GG	CT	CC
1675	AA	CC	GG	GG	TT	TT	GG	GG	GG	CC	TT
1676	TT	CC	GG	GG	TT	TA	GA	GA	GG	CC	CT
1677	TT	CG	GA	GA	TC	AA	AA	AA	GG	CC	CC
1678	TA	CC	GG	GG	TT	TT	GG	GG	GA	CC	CT
1679	TT	CG	GA	GA	TT	TA	GA	GA	GA	CC	CC
1680	TT	CC	GG	GA	TT	TA	GG	GG	GG	CC	CC
1681	TT	CC	GG	GG	TT	TT	GG	GG	GG	CC	CT
1682	00	00	GG	GG	TT	TT	GG	GG	GG	CC	CT
1683	TA	CC	GG	GG	TT	TT	GG	GG	GG	CC	CC
1684	TT	00	AA	GG	TT	TT	GG	GG	GG	CC	CT
1685	TT	CC	GG	GG	TT	TT	GG	GG	GG	CC	CT
1686	TA	CC	GG	GG	TT	TT	GG	GG	GG	CC	TT
1687	TA	CG	GA	GA	TT	TA	GA	GA	GA	CC	CT
1688	AA	GG	AA	AA	TT	AA	AA	AA	AA	CC	CC
1689	TT	CC	GG	GG	TT	TT	GG	GG	GG	CC	CC
1690	TT	CG	GA	00	TC	TA	GA	GA	GA	CC	CC
1691	TT	CC	GA	GG	TT	TT	GG	GG	GG	CC	CT
1692	AA	CG	GA	GA	TT	TT	GA	GA	GA	CT	CC
1693	TA	CC	GG	GG	TT	TT	GG	GG	GG	CC	CC
1694	TT	CC	GG	GG	TT	TT	GG	GG	GG	CC	CC
1695	TT	CG	GA	GA	TT	TT	GG	GG	GG	CC	CC
1696	TA	CG	GA	GA	TC	TA	GA	GA	GG	CC	CC
1697	TT	CG	GA	00	TT	00	GA	GA	AA	CC	CC
1698	TA	CG	GA	GA	TC	TT	GA	GA	GA	CT	CT
1699	TA	CC	GG	GG	TT	TT	GG	GG	GG	CC	CT
1700	TA	CC	GG	GG	TT	TT	GA	GG	GG	CC	CC
1701	AA	CC	GG	GG	TT	TT	GG	GG	GG	CC	CT
1702	TT	CG	AA	GA	TC	TA	GA	GA	GA	CT	CC
1703	TA	CG	AA	GA	TC	TA	GA	GA	GA	CT	CC
1704	TT	CC	GA	GG	TT	TT	GG	GG	GG	CC	CC
1705	TA	CC	GA	GG	TT	TT	GA	GA	GA	CC	CC
1706	TT	CG	00	GA	TC	TT	00	GA	GA	CC	CC
1707	TA	CG	GA	GA	TC	TA	AA	AA	AA	CT	CC
1708	TA	CG	GA	GA	TT	TA	GG	GG	GG	CC	CC
1709	TA	CC	00	GG	TT	TT	00	GA	GA	CT	CC
1710	TT	CG	GA	GA	TT	TA	GA	GA	GG	CC	CC
1711	TA	CG	GA	00	TC	TT	GA	GA	GG	CC	00
1712	TA	CC	GA	GG	TT	TT	GG	GG	GG	CC	CT
1713	TT	CG	GG	GG	TT	TT	GA	GA	GA	CC	CC
1714	TA	CG	GA	GA	TC	TA	GA	GA	GG	CC	CC
1715	AA	CG	GA	GA	TT	TT	GA	GA	GA	CT	CT
1716	TA	CG	AA	00	TT	00	GA	GA	GA	CT	CC
1717	TA	CG	GA	GG	TT	TT	GG	GG	GG	CC	CC
1718	TT	CC	GG	GG	TT	AA	AA	AA	GA	CT	CC
1719	TT	CC	GA	GG	TT	TT	GG	GG	GG	CC	CC
1720	AA	CC	GG	GG	00	TT	GG	00	GA	CC	CT
1721	TA	CC	00	GG	TT	TT	GA	GG	GG	CC	CC
1722	TT	CG	GA	GA	TT	AA	AA	AA	GG	CC	CC
1723	TT	CC	GG	GG	TT	TT	GA	GA	GA	CC	CC
1724	00	CC	GG	GA	TT	TA	GG	GA	GG	CC	CC
1725	TA	CG	AA	GA	TT	TT	GA	GG	GG	CC	CT
1726	TT	CG	GA	GA	TT	TA	GA	GA	GA	CC	CC
1727	AA	CG	GG	GG	TT	TT	GG	GG	GG	CC	CC
1728	TT	CC	GG	GG	TT	TT	GA	GA	GA	CC	CC
1729	TT	CG	AA	GA	TC	TT	GA	GA	00	CC	CC
1730	TA	CG	GG	GG	TT	TT	GG	GG	GG	CC	CC
1731	TT	CG	AA	GA	TT	TA	GA	GA	GG	CC	CC
1732	TT	CG	GA	GA	TT	TT	GG	GG	GG	CC	CT
1733	TT	CC	GG	GG	TT	TT	GG	GG	GG	CC	CC
1734	TA	CG	GA	GA	TC	TA	GA	GA	GG	CT	CC
1735	TT	CG	GA	GA	TC	TA	GG	GG	GG	CC	CT
1736	TT	CG	AA	GA	TT	TA	GG	GG	GG	CC	CC
1737	AA	CC	GG	GG	TT	TT	00	GG	GG	CC	CT
1738	TA	CC	GG	GG	TT	TT	GG	GG	GG	CC	CC
1739	TA	CG	AA	GA	TT	TA	GA	GA	GA	CC	CC
1740	AA	CG	GA	GA	TT	TA	GG	GG	GG	CC	CC
1741	TA	CC	GG	GG	TT	TA	AA	AA	GG	CC	CC
1742	TT	CC	AA	GA	TC	TT	GG	GG	GG	CC	CC
1743	TA	CC	GG	GG	TT	TT	GG	GG	GG	CC	CC
1744	TA	CC	GG	GG	TT	TT	GG	GG	GG	CC	CT
1745	TT	CC	GA	GG	TT	TT	GG	GG	GG	CC	CT
1746	TT	CC	GG	GG	TT	TA	GA	GA	GA	CT	CT
1747	TT	CG	GA	GA	TT	TT	GA	GA	GA	CT	CC
1748	AA	CC	GA	GG	TT	TT	GG	GG	GG	CC	TT
1749	TA	CC	GA	GG	TT	TT	GG	GG	GG	CC	CC
1750	TA	CC	GG	GG	TT	TT	00	GG	GG	CC	CT
1751	TA	CG	GA	GA	TT	TA	GA	GA	GG	CC	CC
1752	AA	CC	GG	GG	TT	TT	GG	GG	GG	CC	CC
1753	TT	CC	GA	GG	TT	TT	GG	GG	GG	CC	CC
1754	TT	CG	GG	GG	TT	TT	GG	GG	GA	CC	CT
1755	TA	CG	GA	GA	00	TA	GA	GA	GA	CT	CC
1756	TA	CG	GA	GA	00	TT	GG	GG	GG	CC	CT
1757	TT	CG	AA	GG	TT	TT	GG	GG	GG	CC	CC
1758	TA	CG	AA	GA	TC	TT	GA	GA	GA	CC	CC
1759	TA	CC	GG	GG	TT	TT	GG	GG	GG	CC	CT
1760	TT	CG	GA	GA	TC	TA	GA	GA	GA	CT	CC
1761	TA	CC	GG	GG	TC	TT	GG	GG	GA	CC	CC
1762	TT	CC	GA	GG	TT	TT	GG	GG	GG	CC	CT
1763	TA	CC	GG	GG	TT	TT	GG	GG	GG	CC	CC
1764	TT	CC	GG	GG	TT	TT	GG	GG	GG	CC	CT
1765	TA	CC	GG	GG	TT	TT	GG	GG	GG	CC	TT
1766	TA	CG	GA	GG	TT	TT	00	GG	GG	CC	CC
1767	TA	CC	GA	GG	TT	TT	GG	GG	GG	CC	CT
1768	TA	CG	00	GA	TT	TT	GA	GG	GG	CC	CC
1769	TT	GG	AA	AA	TC	AA	GA	GA	GA	CT	CC
1770	TT	CC	GG	GG	TT	TT	GG	GG	GG	CC	CT
1771	TT	CC	GA	GG	TT	TT	GG	GG	GG	CC	CT
1772	TT	CG	GA	GA	TC	TT	GA	GA	AA	CT	CT
1773	TT	CC	GG	GG	TT	TT	GG	GG	GG	CC	TT
1774	AA	CG	GA	00	TT	00	GG	GG	GG	CC	CT
1775	TA	CC	GG	GG	TT	TT	GG	GG	GG	CC	CC
1776	TA	GG	AA	AA	TC	AA	AA	AA	AA	CT	CC
1777	TA	GG	AA	AA	TC	AA	AA	AA	AA	TT	CC
1778	TA	CG	GA	GA	TT	TT	GA	GA	GA	CC	CT
1779	AA	GG	AA	AA	TC	00	GA	GA	GA	CC	CT
1780	AA	CG	GG	GA	CC	TT	GA	GA	00	CT	CC
1781	TA	GG	AA	AA	CC	TT	GG	GG	GG	CC	TT
1782	AA	GG	AA	AA	TT	TA	AA	AA	GA	CC	CC
1783	AA	GG	AA	AA	TC	TA	GA	GA	GA	TT	CC
1784	TA	GG	AA	AA	TC	TA	GA	GA	GG	CT	CC
1785	TA	GG	AA	AA	TC	TA	GA	GA	GA	CT	CT
1786	AA	GG	AA	AA	TC	AA	AA	AA	GA	CC	CC
1787	AA	GG	AA	AA	TC	TT	GA	GA	GG	CC	00
1788	TA	CG	AA	GA	TC	TT	GA	GA	GG	CT	CC
1789	AA	CG	GA	GA	TC	TT	GG	GG	GA	CC	CT
1790	TA	GG	AA	AA	TC	AA	AA	AA	GA	TT	CC
1791	AA	CG	AA	GA	TT	AA	GA	GA	GA	CT	CC
1792	TA	CG	GA	GA	TC	TT	AA	AA	GG	TT	CC
1793	00	GG	AA	AA	CC	TA	GG	GG	GG	CC	TT
1794	TA	GG	AA	AA	CC	TT	GA	GA	GG	TT	CC
1795	TA	GG	AA	AA	TT	TT	AA	AA	GA	CT	CC
1796	AA	GG	GA	GA	CC	TA	GA	GA	GA	CT	CT
1797	AA	GG	AA	AA	TT	TA	AA	AA	GG	CC	CC
1798	AA	GG	AA	AA	TC	TT	GA	GA	GA	CT	CC
1799	AA	GG	AA	AA	TT	TA	AA	AA	AA	TT	CC
1800	TA	GG	AA	AA	CC	TT	GG	GG	GG	CC	TT
1801	AA	CG	AA	GA	TC	TT	GA	GA	GG	CT	CT
1802	TA	GG	AA	AA	TC	TA	GA	GA	GA	TT	CC
1803	00	GG	AA	AA	TT	00	AA	AA	AA	TT	CC
1804	AA	CG	AA	GA	TT	TT	GA	GA	GG	CC	CC
1805	AA	CG	GA	GA	TT	TA	AA	AA	AA	TT	CC
1806	TT	00	GG	GG	TT	TT	GG	GG	GG	00	CT
1807	TA	CC	GG	GG	TT	TT	GA	GA	GG	CC	CC
1808	TA	CC	GA	GG	TT	TT	GG	GG	GG	CC	CC
1809	AA	GG	AA	AA	CC	TA	AA	AA	GA	CT	CC
1810	TT	CC	GG	GG	TT	TT	GG	GG	GG	CC	CT
1811	TT	CG	AA	GA	TC	TT	GG	GG	GG	CC	CT
1812	AA	GG	AA	AA	CC	TA	AA	AA	GA	TT	CC
1813	TT	CC	GA	GG	TT	TT	GG	GG	GG	CC	CT
1814	AA	00	AA	AA	CC	AA	AA	AA	GA	TT	CC
1815	TA	CC	GG	GA	TT	TA	GG	GA	GG	CC	CC
1816	TA	CC	GG	GG	TT	TT	GG	GG	GG	CC	CC
1817	TT	CC	GA	GG	TT	TT	GG	GG	GG	CC	CC
1818	TT	CG	GA	GA	TC	TT	GA	GA	GA	CC	CC
1819	TT	CC	GG	GG	TT	TT	GG	GG	GG	CC	CT
1820	TA	CG	GA	GA	TT	TT	GG	GG	GG	CC	CT
1821	TA	CG	AA	GA	TT	TA	AA	AA	GA	CC	CC
1822	TA	CC	GG	GG	TT	TT	GG	GG	GG	CC	CC
1823	AA	GG	AA	AA	CC	TA	AA	AA	AA	TT	CC
1824	TA	CG	GA	GA	TC	TT	GG	GG	GG	CC	TT
1825	TT	CC	GG	GG	TT	TT	GG	GG	GG	CC	CT
1826	00	CC	GG	GA	TT	00	GG	00	00	CC	CT
1827	TA	CG	GA	GA	TC	TT	GA	GA	GG	CC	CC
1828	TT	CG	AA	GA	TC	TT	GG	GG	GG	CC	CT
1829	TA	GG	AA	AA	CC	TT	GA	GA	GA	CT	CT
1830	AA	GG	AA	AA	TT	00	AA	AA	GA	CT	CC
1831	TT	CC	GG	GG	TT	TT	00	GA	GA	CC	CC
1832	AA	GG	AA	AA	TC	TT	AA	AA	GG	CC	CC
1833	TT	CC	GG	GG	TT	TT	GG	GG	GG	CC	CC
1834	TT	CG	GA	GA	TT	TT	GG	GG	GA	CC	CT
1835	TA	CC	GG	GG	TT	TT	GG	GG	GG	CC	CC
1836	TA	GG	AA	AA	TC	TA	AA	AA	AA	TT	CC
1837	TT	CC	GG	GG	TT	TT	GG	GG	GG	CC	CC
1838	TT	CC	GG	GG	TT	TT	GG	GG	GG	CC	CT
1839	AA	CG	GA	GA	TC	TA	AA	AA	GG	CC	CC
1840	TT	CC	GG	GG	TT	TT	00	GA	GA	CC	CC
1841	TA	CC	GG	GG	TT	TT	GG	GG	GG	CC	CC
1842	TT	CC	GG	GG	TT	TT	GG	GG	GG	CC	CT
1843	TA	CC	GG	GG	TT	TT	GA	GG	GG	CC	CC
1844	AA	GG	AA	AA	TC	TA	AA	AA	GA	CT	CC
1845	TA	GG	AA	AA	CC	TT	AA	AA	AA	CC	CC
1846	AA	GG	AA	AA	CC	AA	AA	AA	GG	TT	CC
1847	TA	GG	AA	AA	TC	AA	AA	AA	GA	CC	CC
1848	TA	00	AA	AA	TC	AA	AA	AA	AA	TT	CC
1849	AA	CG	AA	GA	TC	AA	AA	AA	GA	CT	CC
1850	TA	CG	AA	GA	TC	TA	GA	GA	GG	CC	CC
1851	AA	GG	AA	AA	TC	TA	GA	GA	GA	CC	CC
1852	TA	GG	AA	AA	TC	TA	AA	AA	GA	CT	CC
1853	AA	GG	AA	AA	CC	TA	GA	GA	GG	CC	CC
1854	00	00	GG	GG	TT	TT	GG	GG	GG	00	CC
1855	AA	GG	AA	AA	CC	AA	AA	AA	GG	CC	CT
1856	00	GG	AA	GA	CC	TA	GA	GA	GA	CT	CC
1857	AA	GG	AA	AA	TC	TA	AA	AA	AA	CT	CC
1858	TA	GG	AA	AA	CC	AA	AA	AA	AA	TT	CC
1859	AA	GG	AA	AA	CC	AA	AA	AA	GA	CT	CC
1860	AA	GG	AA	AA	CC	TA	AA	AA	GA	CC	CC
1861	TA	CC	GG	GG	TT	TT	GG	GG	GG	CC	CT
1862	AA	GG	AA	AA	TC	TA	AA	AA	GA	CC	CC
1863	TA	CC	GG	GG	TT	TT	GG	GG	GG	CC	CT
1864	TT	CG	AA	GA	TC	TT	00	GG	GG	CC	CT
1865	AA	GG	AA	AA	CC	AA	AA	AA	GA	CC	CC
1866	TT	CC	GG	GG	TT	TT	GG	GG	GG	CC	CT
1867	AA	GG	AA	AA	CC	AA	AA	AA	GA	CT	CC
1868	AA	GG	AA	AA	CC	TA	GA	GA	GA	CT	CC
1869	AA	GG	AA	AA	CC	TA	AA	AA	GA	CC	CC
1870	AA	GG	AA	AA	TC	AA	AA	AA	AA	TT	CC
1871	AA	CC	GG	GG	TT	00	GG	GG	GG	CC	CC
1872	AA	CC	GG	GG	TT	TT	GG	GG	GA	CC	TT
1873	AA	GG	AA	AA	TC	AA	AA	AA	GA	CC	CC
1874	AA	GG	AA	AA	TC	AA	AA	AA	GA	CC	CC
1875	TA	GG	AA	AA	TC	AA	AA	AA	GG	CT	CC
1876	TA	CC	GG	GG	TT	TT	GA	GA	GA	CC	CC
1877	TA	CG	AA	AA	TC	AA	AA	AA	GA	CT	CC
1878	AA	CC	GG	GG	TT	TT	GG	GG	GG	CC	CC
1879	TT	CC	GG	GG	TT	TT	GG	GG	GG	CC	CC
1880	AA	GG	AA	AA	TC	AA	GA	GA	GA	CC	CC
1881	AA	GG	AA	AA	CC	TA	AA	AA	GA	CC	CC
1882	AA	GG	AA	AA	CC	AA	AA	AA	GA	CT	CC
1883	AA	GG	AA	AA	TC	AA	AA	AA	GA	CC	CC
1884	AA	GG	AA	AA	CC	TA	AA	AA	GA	CT	CC
1885	AA	GG	AA	AA	TC	AA	AA	AA	GG	CC	CC
1886	AA	CG	AA	GA	TC	TA	GA	GA	GA	CT	CC
1887	AA	CG	GA	GA	TC	TA	AA	AA	GA	CT	CC
1888	AA	GG	AA	AA	TC	TT	AA	AA	GA	CT	CC
1889	TA	GG	AA	AA	TC	AA	AA	AA	GG	CT	CC
1890	TA	CC	GG	GG	00	TT	GA	GA	00	CC	CC
1891	AA	GG	AA	AA	CC	AA	AA	AA	GA	CT	CC
1892	AA	GG	00	AA	CC	TT	AA	AA	GA	TT	CC
1893	00	CC	GG	GG	TT	TT	GA	GG	GG	CC	CC
1894	TA	GG	AA	AA	TC	AA	AA	AA	GA	CT	CC
1895	AA	GG	AA	AA	TC	TA	AA	AA	GG	CT	CC
1896	AA	GG	AA	AA	TC	AA	AA	AA	AA	TT	CC
1897	AA	GG	AA	AA	TC	TT	AA	AA	GG	CT	CC
1898	AA	CG	GA	GA	TC	TA	GA	GA	GA	CT	CT
1899	AA	GG	AA	AA	CC	TT	AA	AA	GA	CC	CC
1900	AA	GG	AA	AA	CC	AA	AA	AA	GA	TT	CC
1901	TT	CC	GG	GG	TT	TT	GG	GG	GG	CC	CC
1902	AA	CG	GA	GA	TC	TT	GA	GA	GA	CC	CC
1903	TA	GG	AA	AA	TC	TA	AA	AA	AA	CT	CC
1904	TA	CC	GA	GG	TT	TT	GG	GG	GG	CC	CC
1905	AA	CC	GG	GA	TT	TA	GA	GA	GG	CC	CC
1906	TT	CC	GG	GG	TT	TT	GG	GG	GG	CC	CC
1907	AA	GG	AA	AA	TT	TT	AA	AA	AA	CT	CC
1908	AA	GG	AA	AA	TC	AA	AA	AA	GA	CC	CC
1909	TT	GG	AA	AA	TT	TA	AA	AA	GA	CC	CC
1910	AA	GG	AA	AA	CC	TA	AA	AA	AA	TT	CC
1911	TA	GG	AA	AA	TC	TA	AA	AA	AA	CC	CC
1912	TA	CC	GG	GG	TT	TT	GA	GA	GA	CC	CC
1913	TA	GG	AA	AA	TC	TA	AA	AA	GA	CC	CC
1914	TA	CC	GA	GG	TT	TT	GG	GG	GG	CC	CC
1915	TT	CC	GG	GG	TT	TT	GG	GG	GG	CC	CT
1916	AA	GG	AA	AA	CC	TA	GA	GA	GG	CT	CT
1917	AA	GG	AA	AA	CC	TA	AA	AA	AA	TT	CC
1918	AA	GG	AA	AA	CC	TT	AA	AA	GA	CT	CC
1919	TA	CC	GA	GA	TT	TA	GG	GG	GG	CC	CT
1920	AA	GG	AA	AA	CC	TA	AA	AA	GA	TT	CC
1921	AA	GG	AA	AA	TC	TA	AA	AA	GG	CT	CC
1922	AA	GG	AA	AA	CC	AA	AA	AA	00	CT	CT
1923	TT	CG	AA	GA	TC	TT	00	GG	GG	CC	CT
1924	AA	GG	AA	AA	CC	TA	AA	AA	AA	TT	CC
1925	AA	GG	AA	AA	TC	AA	AA	AA	AA	CT	CC
1926	AA	GG	AA	AA	CC	TA	GA	GA	GA	CT	CC
1927	AA	GG	AA	AA	TT	TT	AA	AA	GA	CT	CC
1928	TT	CC	GG	GG	TT	TT	GG	GG	GA	CC	CT
1929	TA	CC	GA	GG	TT	TT	AA	GG	GG	CC	CC
1930	AA	GG	AA	AA	CC	TA	AA	AA	AA	TT	CC
1931	TA	GG	AA	AA	TC	AA	AA	AA	GA	CC	CC
1932	AA	GG	AA	AA	CC	TA	GA	GG	GG	CC	CC
1933	TA	CC	GG	GG	TT	TT	GG	GG	GG	CC	CT
1934	AA	GG	AA	AA	CC	AA	AA	AA	GA	CT	CC
1935	TA	CC	GG	GG	TT	TT	GG	GG	GG	CC	CC
1936	AA	CG	GA	GA	TT	TT	GA	GA	GG	CC	CT
1937	AA	GG	AA	AA	TC	TA	AA	AA	GA	CT	CC
1938	TA	CC	GG	GG	TC	TT	GG	GG	GA	CC	CT
1939	TA	CC	GG	GG	TT	TT	GG	GG	GG	CC	CT
1940	TA	CC	GG	GG	TT	TT	GA	GA	GA	CC	CC
1941	AA	CG	GA	GA	TC	AA	AA	AA	GG	CT	CC
1942	TA	CC	GG	GG	TT	TT	GG	GG	GG	CC	CT
1943	TA	GG	AA	AA	CC	AA	AA	AA	GG	CC	CC
1944	AA	GG	AA	AA	TC	AA	AA	AA	GA	CT	CC
1945	TT	CC	GG	GG	TT	TT	GG	GG	GG	CC	CT
1946	TA	CC	GG	GG	TT	TT	GG	GG	GG	CC	CT
1947	TT	CG	GA	GA	TT	TT	GG	GG	GG	CC	CC
1948	AA	GG	AA	AA	TT	TA	AA	AA	AA	TT	CC
1949	TA	GG	AA	AA	TC	TA	GA	GA	GA	CT	CC
1950	AA	GG	AA	AA	TC	AA	GA	GA	GG	CT	CC
1951	TA	CC	GG	GG	TT	TT	GG	GG	GG	CC	CC
1952	00	CC	GG	GG	TT	TT	GG	GG	GG	CC	CC
1953	AA	GG	AA	AA	CC	TT	AA	AA	GA	CT	CC
1954	TT	GG	AA	AA	CC	AA	AA	AA	GG	CT	CC
1955	TT	CC	GG	GA	TT	TA	GG	GG	GG	CC	CC
1956	TT	CC	GG	GG	TT	TT	GG	GG	GG	CC	CT
1957	TA	CC	GG	GG	TT	TT	GG	GG	GG	CC	TT
1958	TA	GG	AA	AA	TC	TA	AA	AA	GA	CT	CC
1959	00	GG	AA	AA	TC	TA	AA	AA	GG	CC	CC
1960	TT	CC	GG	GG	TT	TT	GA	GA	GA	CC	CT
1961	AA	GG	AA	AA	TT	TT	GA	GA	GG	CC	CC
1962	AA	GG	AA	AA	CC	AA	AA	AA	GA	CT	CC
1963	AA	GG	AA	AA	TC	00	AA	AA	GA	CC	CC
1964	AA	GG	AA	AA	TC	AA	AA	AA	AA	TT	CC
1965	TT	CC	GG	GG	TT	TT	GG	GG	GA	CC	CT
1966	AA	GG	AA	AA	TC	TA	AA	AA	AA	CT	CC
1967	TT	CC	GG	GG	TT	TT	GG	GG	GG	CC	CC
1968	TT	CC	GG	GG	TT	TT	GG	GG	GG	CC	CC
1969	TA	GG	AA	AA	CC	TA	AA	AA	GA	CT	CC
1970	TA	CG	GA	GA	TC	TA	GA	GA	GG	CC	CC
1971	TT	CC	GG	GG	TT	TT	GG	GG	GG	CC	CT
1972	AA	CC	GG	GG	TT	TT	GG	GG	GA	CC	TT
1973	TA	CC	GG	GG	TT	TT	GG	GG	GG	CC	CT
1974	TA	GG	AA	AA	CC	AA	AA	AA	AA	TT	CC
1975	AA	CG	GA	GA	TC	TA	GA	GA	GA	CT	CC
1976	TA	GG	AA	AA	CC	TA	AA	AA	GA	CT	CC
1977	AA	GG	AA	AA	CC	AA	AA	AA	AA	CT	CC
1978	TA	CC	GA	GG	TT	TT	GG	GG	GG	CC	CC
1979	AA	CG	GG	GA	TC	00	AA	AA	GG	CT	CC
1980	TA	CG	GA	GA	TC	TA	GA	GA	GG	CT	CT
1981	TA	GG	AA	AA	CC	AA	AA	AA	GA	CC	CC
1982	TA	GG	AA	AA	TC	AA	AA	AA	GA	CT	CC
1983	TT	CC	GG	GG	TT	TT	GG	GG	GG	CC	CC
1984	TA	CC	GG	GG	TT	TT	GG	GG	GG	CC	CT
1985	TT	CC	GG	GG	TT	TT	GG	GG	GG	CC	CC
1986	TT	CC	GG	GG	TT	TT	GG	GG	GG	CC	CC
1987	TA	CG	AA	AA	CC	TA	AA	AA	GA	CT	CC
1988	TA	00	GG	GG	TT	TT	GG	00	GG	00	CC
1989	TA	GG	AA	AA	CC	AA	AA	AA	AA	TT	CC
1990	AA	CC	GG	GG	TT	TT	GG	GG	GG	CC	CT
1991	AA	CC	GA	GG	TT	TT	GG	GG	GG	CC	CT
1992	AA	CG	GA	GA	TC	AA	AA	AA	GA	CT	CC
1993	TA	CC	GG	GG	TT	00	GG	GG	GA	CC	TT
1994	AA	GG	AA	AA	CC	AA	AA	AA	GA	TT	CC
1995	AA	GG	AA	AA	TC	TA	AA	AA	GA	CT	CC
1996	TA	CG	GA	GA	TC	TT	GG	GG	GG	CC	CC
1997	TA	GG	AA	AA	CC	AA	AA	AA	AA	CT	CC
1998	AA	CC	GG	GG	TT	TT	GG	GG	GG	CC	CT
[truncated: 22 more rows]
